# Supplementary material for: Point-prevalence survey of antibiotic use at three public referral hospitals in Kenya
Source: PLoS One. 2022 Jun 16;17(6):e0270048. doi: 10.1371/journal.pone.0270048 (PMC9202938; doi:10.1371/journal.pone.0270048)
Supplement: S3 File — (XLSX) [file pone.0270048.s003.xlsx]

## Sheet: Sheet1
record	hospital	ward	admindays	ageyr	sex	hosp90	transfer	catheterized	Urinary	Peripheral	Central	Peritoneal	Haemodialysis	intubation	Endotracheal	Gastroduodenal	Tracheostomy	Nasogastric	Suction	adminsurgery	surgtype	malaria	malresult	hivstat	haart	tbrx	abnow	ind1code	ind2code	ind3code	abxnum	abx1	abx1dose	abx1unit	abx1route	abx1freq	abx1date	abx1prof	abx1proftype	abx1proftime	abx1gen	abx1keml	abx1miss	abx2	abx2dose	abx2unit	abx2route	abx2freq	abx2date
1	1	1	3	32	2	3	1	Yes	1	1	0	0	0	No	0	0	0	0	0	1	1	2		1	2	0	1	21			2	Metronidazole	400	2	1	2	1	2			0	1	0	Amoxicillin and enzyme inhibitor	625	2	1	2	1
2	1	1	4	27	2	3	1	Yes	1	1	0	0	0	No	0	0	0	0	0	2		2		3		0	1	21			1	Amoxicillin and enzyme inhibitor	1	1	1	2	1	1	1	3	1	1	0
3	1	1	3	33	2	3	1	No	0	0	0	0	0	No	0	0	0	0	0	2		2		2		0	2
4	1	1	15	64	2	2	1	Yes	0	1	0	0	0	Yes	0	0	0	1	0	2		2		3		0	2
5	1	3	16	0.166667	2	2	3	Yes	0	1	0	0	0	Yes	1	0	0	0	0	1	1	2		3		0	1	21			2	Ceftriaxone	200	2	2	2	1	2			1	1	2	Amoxicillin and enzyme inhibitor	2.5	6	1	3	1
6	1	3	26	1	2	3	1	Yes	1	1	1	0	0	Yes	0	0	0	1	0	2		2		3		0	2
7	1	3	7	1	1	3	1	Yes	0	1	0	0	0	No	0	0	0	0	0	2		2		3		0	2
8	1	3	62	6	1	3	1	Yes	0	1	0	0	0	Yes	1	0	0	0	0	1	2	2		3		0	2
9	1	3	21	22	1	1	1	Yes	0	1	0	0	0	Yes	1	0	0	0	1	1	1	2		3		0	1	21			2	Amoxicillin and enzyme inhibitor	1.2	1	2	2	1	2			0	1	3	Metronidazole	500	2	2	3	1
10	1	3	4	32	1	2	2	Yes	0	1	0	0	0	Yes	1	0	0	0	0	1	1	2		2		0	1	21			2	Ceftriaxone	1	1	2	2	1	2			1	1	2	Metronidazole	500	2	2	3	1
11	1	3	19	40	1	2	3	Yes	0	1	0	0	0	Yes	1	0	0	0	1	1	1	2		3		0	2
12	1	3	44	33	1	2	2	No	0	0	0	0	0	No	0	0	0	0	0	2		2		3		0	2
13	1	3	3	27	1	3	3	No	0	0	0	0	0	No	0	0	0	0	0	2		2		3		0	2
14	1	3	3	29	1	2	2	No	0	0	0	0	0	No	0	0	0	0	0	2		2		3		0	1	21			2	Metronidazole	500	2	1	3	1	2			0	1	2	Flucloxacillin	500	2	1	4	0
15	1	1	9	47	2	2	2	Yes	1	1	0	0	0	Yes	0	0	0	0	1	1	1	2		2		0	1	21			2	Ceftriaxone	2	1	2	2	0	2			1	1	2	Metronidazole	500	2	2	3	0
16	1	3	12	36	1	3	3	No	0	0	0	0	0	No	0	0	0	0	0	2		2		2		0	1	21			1	Flucloxacillin	500	2	1	4	1	2			0	1	26
17	1	3	3	24	1	3	2	Yes	0	1	0	0	0	No	0	0	0	0	0	1	2	2		2		0	1	21			1	Flucloxacillin	500	2	2	3	1	2			0	1	1
18	1	3	20	58	1	1	3	Yes	1	1	0	0	0	No	0	0	0	0	0	1	1	2		3		0	1	9			2	Ceftriaxone	2	1	2	1	1	0			1	1	4	Metronidazole	500	2	2	3	1
19	1	4	48	33	2	3	3	Yes	1	1	1	0	0	Yes	1	0	1	1	1	2		2		2		0	2
20	1	4	2	37	2	2	2	Yes	0	1	0	0	0	No	0	0	0	0	0	2		2		1	1	1	1	11	21		2	Ceftriaxone	1	1	2	2	0	0			1	1	1	Sulfamethoxazole and trimethoprim	1	6	1	1	0
21	1	4	14	24	2	2	3	Yes	0	1	0	0	0	No	0	0	0	0	0	2		2		1	2	1	1	21			1	Sulfamethoxazole and trimethoprim	960	2	1	1	0	2			0	1	5
22	1	4	7	63	2	1	1	Yes	0	1	0	0	0	No	0	0	0	0	0	2		2		2		1	1	21			1	Meropenem	1	1	2	2	1	2			1	0	0
23	1	4	8	55	2	2	2	Yes	0	1	0	0	0	No	0	0	0	0	0	2		2		2		0	1	14			2	Flucloxacillin	500	2	1	4	0	0			1	1	2	Metronidazole	400	2	1	3	0
24	1	4	62	39	2	3	3	Yes	0	1	0	0	0	Yes	0	0	0	1	0	1	2	2		2		0	1	9			1	Clindamycin	300	2	1	3	1	0			1	1	7
25	1	4	7	54	2	3	3	No	0	0	0	0	0	No	0	0	0	0	0	2		2		2		0	2
26	1	1	54	20	2	3	1	Yes	0	1	1	0	1	Yes	0	1	0	0	0	2		2		2		0	2
27	1	4	7	44	1	2	3	No	0	0	0	0	0	No	0	0	0	0	0	2		2		2		0	2
28	1	4	2	53	1	2	2	Yes	0	1	0	0	0	No	0	0	0	0	0	2		2		3		0	2
29	1	4	33	43	1	3	3	Yes	0	1	0	0	0	Yes	0	1	0	0	0	2		2		2		0	2
30	1	4	9	48	1	1	3	No	0	0	0	0	0	No	0	0	0	0	0	2		2		3		0	2
31	1	4	17	28	1	1	1	Yes	0	1	0	0	0	No	0	0	0	0	0	2		2		1	1	1	2
32	1	4	59	23	1	2	2	Yes	0	1	1	0	0	No	0	0	0	0	0	2		2		2		0	2
33	1	4	94	18	2	2	2	Yes	0	1	1	0	0	No	0	0	0	0	0	2		2		3		0	2
34	1	4	3	49	1	1	2	Yes	0	1	0	0	0	No	0	0	0	0	0	2		2		2		0	2
35	1	2	10	0.0273973	2	2	2	Yes	0	1	0	0	0	No	0	0	0	0	0	2		2		3		0	1	21			2	Meropenem	100	2	2	3	1	2			0	0	0	Amikacin	30	2	2	1	1
36	1	2	3	0.0109589	1	2	2	Yes	0	1	0	0	0	Yes	0	0	0	1	0	2		2		3		0	1	21			2	Benzylpenicillin	60000	3	2	2	1	2			0	1	0	Gentamicin	3.6	2	2	1	1
37	1	1	2	63	2	1	3	Yes	0	1	0	0	0	No	0	0	0	0	0	1	2	2		3		0	2
38	1	2	11	0.030137	2	2	1	Yes	0	1	0	0	0	Yes	0	0	0	1	0	2		2		3		0	1	17			2	Meropenem	65	2	2	3	1	0			0	0	0	Amikacin	25	2	2	1	1
39	1	2	20	0.0520548	2	2	1	Yes	0	1	0	0	0	Yes	0	0	0	1	0	2		2		3		0	1	21			2	Meropenem	24	2	2	2	1	2			1	0	1	Amikacin	24	2	2	1	1
40	1	2	14	0.0356164	1	2	2	Yes	0	1	0	0	0	Yes	0	0	0	1	0	2		2		3		0	1	21			2	Meropenem	80	2	2	3	1	2			0	0	1	Amikacin	25	2	2	1	1
41	1	2	3	0.00821918	2	2	2	Yes	0	1	0	0	0	No	0	0	0	0	0	2		2		3		0	1	21			2	Benzylpenicillin	90000	3	2	2	0	2			1	1	1	Gentamicin	5.4	2	2	1	0
42	1	6	18	64	2	2	2	Yes	0	1	0	0	0	No	0	0	0	0	0	2		2		3		0	2
43	1	6	62	26	2	3	1	Yes	0	1	1	0	1	No	0	0	0	0	0	2		1	2	1	3	0	2
44	1	3	40	0.75	2	2	1	Yes	0	1	0	0	0	No	0	0	0	0	0	2		2		3		0	2
45	1	3	53	1	1	2	1	Yes	0	1	0	0	0	Yes	1	0	0	0	0	1	2	2		3		0	2
46	1	3	4	58	2	3	3	No	0	0	0	0	0	No	0	0	0	0	0	2		2		3		0	2
47	1	1	7	43	2	1	3	Yes	0	1	0	0	0	No	0	0	0	0	0	1	1	2		2		0	2
48	1	1	1	34	2	3	1	Yes	0	1	0	0	0	No	0	0	0	0	0	2		2		2		0	2
49	1	3	21	8	1	3	3	No	0	0	0	0	0	No	0	0	0	0	0	2		2		2		0	2
50	1	3	4	36	1	3	1	Yes	0	1	0	0	0	No	0	0	0	0	0	1	2	2		2		0	1	9			2	Ceftriaxone	2	1	2	2	0	2			1	1	1	Metronidazole	500	2	2	3	0
51	1	3	14	26	1	1	1	Yes	0	1	0	0	0	Yes	1	0	0	1	0	1	1	2		3		0	1	1			3	Ceftriaxone	2	1	2	2	0	2			1	1	1	Metronidazole	500	2	2	3	0
52	1	3	5	3	1	3	1	Yes	1	1	0	0	0	No	0	0	0	0	0	2		2		3		0	1	21			2	Ceftriaxone	750	2	2	1	0	2			1	1	0	Metronidazole	250	2	1	3	0
53	1	3	6	0.333333	1	1	1	Yes	0	1	0	0	0	Yes	1	0	0	0	0	1	2	2		3		0	1	9			2	Cefuroxime	180	2	1	2	0	2			0	0	0	Metronidazole	90	2	1	3	0
54	1	3	9	4	1	3	3	No	0	0	0	0	0	No	0	0	0	0	0	2		2		2		0	2
55	1	3	15	5	1	3	3	Yes	0	1	0	0	0	No	0	0	0	0	0	1	2	2		2		0	1	21			1	Ceftriaxone	400	2	2	2	0	2			1	1	1
56	1	3	5	46	1	3	3	Yes	1	1	0	0	0	Yes	0	0	0	1	0	2		2		2		0	1	7			1	Meropenem	2	1	2	3	1	2			1	0	1
57	1	1	2	25	2	3	3	No	0	0	0	0	0	No	0	0	0	0	0	2		2		3		0	2
58	1	1	1	27	2	3	3	No	0	0	0	0	0	No	0	0	0	0	0	2		2		3		0	1	21			2	Amoxicillin and enzyme inhibitor	625	2	1	3	0	0			0	1	2	Metronidazole	400	2	1	3	0
59	1	3	2	20	1	3	2	No	0	0	0	0	0	No	0	0	0	0	0	2		2		3		0	1	21			2	Ceftriaxone	1	1	2	2	0	2			1	1	0	Metronidazole	500	2	2	3	0
60	1	3	27	30	1	3	2	Yes	1	1	1	0	0	Yes	1	0	0	1	0	1	1	1	2	2		0	1	21			3	Amikacin	600	2	2	2	1	2			1	1	13	Meropenem	1	1	2	3	0
61	1	3	21	19	1	3	3	Yes	0	1	0	0	0	Yes	1	0	0	1	0	1	1	2		3		0	1	8			1	Piperacillin and enzyme inhibitor	4.5	1	2	3	0	2			0	0	11
62	1	3	14	34	1	1	2	Yes	0	1	0	0	0	No	0	0	0	0	0	1	1	2		3		0	1	10			2	Cefuroxime	750	2	2	3	0	0			1	0	17	Flucloxacillin	500	2	1	4	1
63	1	3	284	16	1	2	3	Yes	0	1	0	0	0	No	0	0	0	0	0	1	1	2		3		0	2
64	1	3	29	30	1	3	3	Yes	0	1	0	0	0	Yes	1	0	0	0	0	1	2	2		3		0	2
65	1	3	9	15	1	3	3	Yes	0	1	0	0	0	Yes	1	0	0	0	0	1	2	2		3		0	2
66	1	3	8	21	1	2	2	No	0	0	0	0	0	No	0	0	0	0	0	2		2		2		0	2
67	1	3	9	23	1	2	2	Yes	0	1	0	0	0	No	0	0	0	0	0	1	1	2		2		0	1	21			2	Ceftriaxone	2	1	2	1	1	2			1	1	2	Metronidazole	500	2	2	3	1
68	1	3	536	27	1	2	2	Yes	1	1	0	0	0	Yes	1	0	0	0	0	1	1	2		3		0	2
69	1	1	3	34	2	3	3	Yes	1	1	0	0	0	Yes	1	0	0	0	0	1	1	2		2		0	1	21			2	Amoxicillin and enzyme inhibitor	1	1	1	2	0	2			0	1	0	Metronidazole	400	2	1	3	0
70	1	1	2	24	2	1	1	Yes	0	1	0	0	0	No	0	0	0	0	0	1	1	2		2		0	1	21			1	Amoxicillin and enzyme inhibitor	1.2	1	2	3	0	2			0	1	1
71	1	3	9	26	2	3	3	Yes	0	1	0	0	0	No	0	0	0	0	0	1	2	2		2		0	2
72	1	4	50	40	1	1	3	No	0	0	0	0	0	No	0	0	0	0	0	2		2		2		0	1	9			1	Flucloxacillin	500	2	1	4	0	2			0	1	13
73	1	4	11	22	2	3	3	No	0	0	0	0	0	No	0	0	0	0	0	2		2		2		0	2
74	1	4	9	35	2	2	2	Yes	0	1	0	0	0	No	0	0	0	0	0	2		2		1	1	1	1	21			1	Sulfamethoxazole and trimethoprim	960	2	1	1	0	2			0	1	0
75	1	4	16	39	2	1	1	Yes	1	1	1	0	0	Yes	0	0	0	1	0	2		2		2		0	2
76	1	4	5	40	1	3	3	Yes	0	1	0	0	0	No	0	0	0	0	0	2		2		2		0	1	17			1	Amoxicillin and enzyme inhibitor	1.2	1	2	3	0	2			0	1	2
77	1	4	12	21	1	1	1	Yes	0	0	1	0	0	No	0	0	0	0	0	2		2		2		0	2
78	1	4	24	15	1	3	2	Yes	0	1	0	0	0	No	0	0	0	0	0	2		1	2	1	1	1	1	21			1	Sulfamethoxazole and trimethoprim	960	2	1	1	0	2			0	1	2
79	1	4	19	21	2	2	2	No	0	0	0	0	0	No	0	0	0	0	0	2		2		2		0	2
80	1	2	8	4	2	2	3	Yes	0	1	0	0	0	No	0	0	0	0	0	2		2		2		0	1	21			1	Ceftriaxone	1	1	2	2	0	2			1	1	5
81	1	1	2	22	2	3	3	No	0	0	0	0	0	No	0	0	0	0	0	2		2		1	1	0	2
82	1	2	12	10	2	1	1	Yes	0	1	0	0	0	Yes	0	0	0	1	0	2		2		2		0	2
83	1	2	43	12	2	2	2	Yes	0	1	0	0	0	Yes	1	0	0	0	0	1	2	2		2		0	2
84	1	2	96	4	1	2	2	Yes	0	1	0	0	0	No	0	0	0	0	0	2		1	2	2		0	2
85	1	2	15	11	1	2	2	Yes	0	1	0	0	0	No	0	0	0	0	0	2		1	2	3		0	2
86	1	2	9	2	1	2	3	No	0	0	0	0	0	No	0	0	0	0	0	2		2		3		0	2
87	1	2	5	2	1	3	3	Yes	0	1	0	0	0	No	0	0	0	0	0	2		2		2		0	1	5			2	Benzylpenicillin	800000	3	2	4	1	2			0	1	10	Gentamicin	120	2	2	1	1
88	1	2	9	10	1	1	2	Yes	0	1	0	0	0	No	0	0	0	0	0	2		2		3		0	2
89	1	2	6	0.060274	1	1	1	Yes	0	1	0	0	0	Yes	0	0	0	1	0	2		1	2	3		0	1	21			2	Meropenem	50	2	2	3	1	2			1	0	10	Metronidazole	20	2	2	3	1
90	1	2	3	0.00821918	2	2	2	Yes	0	1	0	0	0	Yes	0	0	0	1	0	2		2		3		0	1	21			2	Benzylpenicillin	57500	3	2	2	1	2			0	1	1	Gentamicin	34	2	2	1	1
91	1	2	29	0.0833333	1	2	2	Yes	0	1	0	0	0	Yes	0	0	0	1	1	2		2		3		0	2
92	1	6	7	29	1	3	3	No	0	0	0	0	0	No	0	0	0	0	0	2		2		3		0	1	4			2	Amoxicillin and enzyme inhibitor	1	1	1	2	0	2			0	1	0	Azithromycin	500	2	1	1	0
93	1	2	14	0.0356164	2	2	2	Yes	0	1	0	0	0	Yes	0	0	0	1	0	2		2		3		0	2
94	1	2	8	0.0356164	2	1	1	Yes	0	1	0	0	0	No	0	0	0	0	0	2		2		3		0	1	21			2	Ceftazidime	82.5	2	2	3	1	2			1	1	8	Amikacin	24.75	2	2	1	1
95	1	2	2	0.00273973	2	2	2	Yes	0	1	0	0	0	No	0	0	0	0	0	2		2		3		0	1	21			2	Benzylpenicillin	31500	3	2	2	1	2			0	1	0	Gentamicin	19	2	2	1	1
96	1	6	17	41	1	1	3	No	0	0	0	0	0	No	0	0	0	0	0	2		2		3		0	2
97	1	1	9	37	2	3	1	Yes	1	1	0	0	0	No	0	0	0	0	0	1	1	2		1	1	0	1	21			1	Amoxicillin and enzyme inhibitor	1.2	1	2	2	0	2			0	1	0
98	1	6	2	71	1	3	3	No	0	0	0	0	0	No	0	0	0	0	0	2		2		3		0	2
99	1	6	1	38	2	3	3	No	0	0	0	0	0	No	0	0	0	0	0	2		2		2		0	2
100	1	1	7	41	2	2	2	Yes	0	1	0	0	0	No	0	0	0	0	0	2		2		2		0	2
101	1	3	4	25	1	1	2	No	0	0	0	0	0	Yes	0	0	0	0	0	1	2	2		2		0	1	17			1	Amoxicillin and enzyme inhibitor	625	2	1	7	1	0			0	1	0
102	1	3	89	62	1	2	2	Yes	0	1	0	0	0	No	0	0	0	0	0	1	2	2		2		0	2
103	1	3	55	34	1	3	2	Yes	0	1	0	0	0	No	0	0	0	0	0	1	2	2		2		0	2
104	1	3	0	24	1	3	2	Yes	0	1	0	0	0	No	0	0	0	0	0	2		2		3		0	2
105	1	3	22	36	1	3	2	Yes	0	1	0	0	0	No	0	0	0	0	0	1	1	2		3		0	2
106	1	3	21	21	1	2	2	Yes	0	1	0	0	0	No	0	0	0	0	0	1	2	2		3		0	2
107	1	3	42	32	1	3	2	No	0	0	0	0	0	No	0	0	0	0	0	2		2		3		0	2
108	1	3	32	60	1	3	2	Yes	1	1	0	0	0	No	0	0	0	0	0	2		2		2		0	2
109	1	3	74	39	1	1	2	Yes	0	1	0	0	0	No	0	0	0	0	0	1	2	2		3		0	2
110	1	4	10	69	1	3	2	Yes	0	1	0	0	0	No	0	0	0	0	0	2		2		2		1	1	17			1	Amoxicillin and enzyme inhibitor	1.2	1	2	3	1	2			0	1	0
111	1	6	5	35	2	3	1	No	0	0	0	0	0	No	0	0	0	0	0	2		2		2		0	2
112	1	1	7	24	2	2	2	Yes	0	1	0	0	0	No	0	0	0	0	0	2		2		2		0	2
113	1	4	4	34	2	3	2	Yes	0	1	0	0	0	No	0	0	0	0	0	2		2		1	1	0	1	18			1	Ceftriaxone	2	1	2	1	0	2			1	1	0
114	1	4	59	31	1	3	2	Yes	0	1	0	0	0	No	0	0	0	0	0	2		2		2		0	2
115	1	4	29	52	2	2	2	Yes	1	1	0	0	0	No	0	0	0	0	0	2		2		2		0	2
116	1	2	10	1	1	2	2	Yes	0	1	0	0	0	No	0	0	0	0	0	2		2		2		0	1	17	7		2	Flucloxacillin	500	2	2	3	1	2			1	1	0	Amikacin	150	2	2	1	1
117	1	2	6	1	1	2	2	Yes	0	1	0	0	0	No	0	0	0	0	0	2		2		2		0	1	12			1	Benzylpenicillin	385000	3	2	4	1	0			1	1	0
118	1	2	20	1	1	2	2	Yes	0	1	0	0	0	No	0	0	0	0	0	2		1	1	3		0	2
119	1	2	6	0.416667	1	2	2	Yes	0	1	0	0	0	No	0	0	0	0	0	2		2		3		0	1	6			1	Ceftriaxone	335	2	2	2	1	2			1	1	0
120	1	2	10	0.166667	2	2	2	No	0	0	0	0	0	No	0	0	0	0	0	2		2		3		0	2
121	1	2	2	0.5	1	2	2	Yes	0	1	0	0	0	No	0	0	0	0	0	2		2		2		0	1	1			1	Ceftriaxone	580	2	2	1	1	2			1	1	0
122	1	2	49	0.0833333	2	3	2	Yes	0	1	0	0	0	Yes	0	0	0	1	0	2		2		3		0	2
123	1	6	5	39	2	3	2	Yes	1	1	0	0	0	No	0	0	0	0	0	1	1	2		2		0	1	21			1	Amoxicillin and enzyme inhibitor	1.2	1	2	3	1	1	2	3	0	1	0
124	1	1	1	35	2	3	2	No	0	0	0	0	0	No	0	0	0	0	0	2		2		3		0	2
125	1	6	7	0.0246575	2	1	1	Yes	0	1	0	0	0	No	0	0	0	0	0	2		2		3		0	1	17			2	Benzylpenicillin	150000	3	2	2	1	0			0	1	0	Gentamicin	15	2	2	1	1
126	1	6	8	69	2	3	3	Yes	1	1	0	0	0	No	0	0	0	0	0	2		2		3		0	2
127	1	6	3	35	2	3	3	Yes	1	1	0	0	0	No	0	0	0	0	0	1	1	2		2		0	1	21			1	Amoxicillin and enzyme inhibitor	1.2	1	2	3	1	1	2	2	0	1	0
128	1	7	22	56	2	3	1	Yes	0	1	0	0	0	No	0	0	0	0	0	1	1	2		2		0	1	21			2	Amoxicillin	1	1	1	2	1	2			1	1	0	Levofloxacin	500	2	1	2	1
129	1	6	4	30	2	3	1	Yes	0	1	0	0	0	No	0	0	0	0	0	1	2	2		3		0	1	21			2	Amoxicillin and enzyme inhibitor	1	1	1	2	0	2			0	1	0	Cefuroxime	750	2	1	3	1
130	1	3	36	22	1	1	2	Yes	1	1	0	0	0	Yes	1	0	0	1	0	1	1	2		2		0	2
131	1	3	22	37	1	2	2	Yes	1	1	0	0	0	Yes	1	0	0	0	0	1	2	2		2		0	2
132	1	3	6	19	2	2	2	Yes	0	0	1	0	0	Yes	1	0	0	0	0	1	1	2		3		1	1	21			2	Ceftriaxone	1	1	2	2	1	1	2	3	1	1	2	Metronidazole	500	2	2	3	1
133	1	1	22	50	2	3	1	No	0	0	0	0	0	No	0	0	0	0	0	2		2		2		0	1	20			2	Ceftriaxone	2	1	2	1	1	2			1	1	7	Metronidazole	500	2	2	3	1
134	1	1	4	20	2	2	1	No	0	0	0	0	0	No	0	0	0	0	0	1	1	2		2		0	1	20			2	Amoxicillin and enzyme inhibitor	1.2	1	2	3	1	2			0	1	2	Metronidazole	500	2	2	3	1
135	1	3	13	82	2	2	3	No	0	0	0	0	0	Yes	1	0	1	0	0	1	1	2		3		0	1	21			2	Amoxicillin and enzyme inhibitor	1	1	2	2	1	2			0	1	2	Ciprofloxacin	500	2	1	2	1
136	1	3	31	13	2	3	2	Yes	0	1	0	0	0	Yes	0	0	0	0	0	1	1	2		3		0	2
137	1	3	15	5	1	3	1	Yes	0	1	0	0	0	No	0	0	0	0	0	2		2		3		0	2
138	1	3	3	11	2	3	2	No	0	0	0	0	0	No	0	0	0	0	0	2		2		3		0	2
139	1	5	7	33	1	3	2	Yes	0	1	0	0	0	No	0	0	0	0	0	2		2		3		0	2
140	1	5	6	47	2	2	2	No	0	0	0	0	0	No	0	0	0	0	0	2		2		3		0	2
141	1	5	25	67	1	2	3	Yes	0	1	0	0	0	No	0	0	0	0	0	2		2		3		0	2
142	1	5	88	53	1	3	3	Yes	1	1	0	0	0	Yes	1	0	0	0	0	1	1	2		3		0	2
143	1	5	48	21	1	3	3	No	0	0	0	0	0	No	0	0	0	0	0	2		2		3		0	2
144	1	5	24	48	1	3	3	Yes	1	1	0	0	0	Yes	0	0	0	0	0	1	1	2		3		0	2
145	1	1	10	27	2	3	3	Yes	1	1	0	0	0	Yes	1	0	0	0	0	1	1	2		2		0	1	20	5		2	Metronidazole	500	2	2	3	0	2			0	1	0	Meropenem	1	1	2	3	1
146	1	1	3	25	2	3	3	No	0	0	0	0	0	No	0	0	0	0	0	1	1	2		2		0	1	20			2	Amoxicillin and enzyme inhibitor	1	1	1	2	1	2			0	1	1	Metronidazole	400	2	1	3	1
147	1	5	14	60	2	1	3	Yes	0	1	0	0	0	Yes	0	0	0	1	0	2		2		2		0	1	21			1	Ciprofloxacin	400	2	2	2	1	2			1	1	0
148	1	5	15	67	2	2	3	Yes	1	1	0	0	0	Yes	0	0	0	1	0	2		2		3		0	2
149	1	4	5	19	2	2	1	Yes	0	1	0	0	0	No	0	0	0	0	0	2		2		2		0	2
150	1	4	32	40	1	2	3	Yes	0	1	0	0	0	No	0	0	0	0	0	2		2		2		0	2
151	1	4	16	66	2	3	2	Yes	1	1	0	0	0	No	0	0	0	0	0	2		2		2		0	2
152	1	4	5	18	2	3	2	No	0	0	0	0	0	No	0	0	0	0	0	2		2		2		0	1	17			1	Ceftriaxone	1	1	2	2	0	2			1	1	0
153	1	4	2	36	2	1	2	No	0	0	0	0	0	No	0	0	0	0	0	2		2		1	1	0	1	21			2	Metronidazole	400	2	2	3	1	2			0	1	0	Ceftriaxone	2	1	2	2	1
154	1	4	5	76	1	3	3	No	0	0	0	0	0	No	0	0	0	0	0	2		2		2		0	1	21			2	Amoxicillin and enzyme inhibitor	625	2	1	2	0	2			0	1	2	Clarithromycin	500	2	1	2	0
155	1	4	12	16	2	3	3	Yes	0	1	0	0	0	No	0	0	0	0	0	2		2		2		0	1	21			1	Ceftriaxone	1	1	2	1	0	2			1	1	3
156	1	2	37	0.666667	2	1	1	Yes	1	1	1	0	0	Yes	1	0	0	1	0	1	1	2		2		1	1	5	16		3	Vancomycin	70	2	2	2	1	2			1	1	0	Erythromycin	50	2	1	4	1
157	1	1	41	20	2	1	1	No	0	0	0	0	0	No	0	0	0	0	0	2		2		2		0	1	17			3	Amoxicillin and enzyme inhibitor	1.2	1	2	2	1	0			0	1	2	Metronidazole	500	2	2	3	1
158	1	1	3	28	2	3	3	No	0	0	0	0	0	No	0	0	0	0	0	2		2		2		0	2
159	1	2	133	3	2	2	3	No	0	0	0	0	0	No	0	0	0	0	0	2		2		3		0	1	21			3	Amoxicillin and enzyme inhibitor	228	2	1	2	1	2			0	1	0	Ceftriaxone	500	2	2	1	1
160	1	2	2	3	1	1	3	No	0	0	0	0	0	No	0	0	0	0	0	2		2		3		0	2
161	1	2	14	0.666667	1	3	3	Yes	0	1	0	0	0	No	0	0	0	0	0	2		2		2		0	1	21			2	Erythromycin	60	2	1	3	0	2			1	0	2	Metronidazole	40	2	2	3	1
162	1	2	30	0.0219178	1	1	1	Yes	1	1	0	0	0	Yes	0	0	0	1	0	2		2		2		0	1	16			4	Amoxicillin and enzyme inhibitor	90	2	1	2	1	2			0	1	8	Clindamycin	16	2	2	3	1
163	1	2	10	4	1	3	1	Yes	0	1	0	0	0	No	0	0	0	0	0	2		2		2		0	2
164	1	2	3	0.1	1	3	1	No	0	0	0	0	0	No	0	0	0	0	0	2		1	2	3		0	1	21			2	Benzylpenicillin	30000	3	2	4	1	2			0	1	0	Gentamicin	40	2	2	1	1
165	1	1	48	60	2	1	2	Yes	1	0	0	0	0	No	0	0	0	0	0	2		2		2		0	1	20			2	Ceftriaxone	1	1	2	2	1	2			1	1	3	Metronidazole	500	2	2	3	1
166	1	6	10	2	2	3	2	No	0	0	0	0	0	No	0	0	0	0	0	2		2		3		0	1	21			1	Ceftriaxone	500	2	2	2	0	2			0	1	0
167	1	3	5	11	2	2	2	Yes	0	1	0	0	0	Yes	1	0	0	0	0	1	1	2		3		0	1	21			2	Ceftriaxone	1	1	2	2	1	2			1	1	0	Metronidazole	250	2	1	3	1
168	1	3	2	40	2	2	2	Yes	1	0	0	0	0	Yes	1	0	0	0	0	1	1	2		3		0	1	21			1	Amoxicillin and enzyme inhibitor	625	2	1	2	1	2			0	1	1
169	1	3	1	20	2	3	3	Yes	1	0	0	0	0	No	0	0	0	0	0	1	1	2		2		0	1	21			1	Amoxicillin and enzyme inhibitor	625	2	1	2	1	2			0	1	0
170	1	1	4	35	2	3	2	Yes	0	1	0	0	0	No	0	0	0	0	0	1	1	2		2		0	1	21			3	Ceftriaxone	2	1	2	1	1	1	2	3	1	1	3	Metronidazole	500	2	2	3	1
171	1	1	4	33	2	3	1	Yes	0	1	0	0	0	No	0	0	0	0	0	1	1	2		2		0	1	21			2	Amoxicillin and enzyme inhibitor	1.2	1	2	3	1	1	2	3	0	1	5	Amoxicillin and enzyme inhibitor	1	1	1	2	1
172	1	1	5	34	2	2	2	Yes	0	1	0	0	0	No	0	0	0	0	0	1	1	2		3		0	1	21			1	Cefuroxime	500	2	1	2	1	1	2	3	1	0	2
173	1	1	3	25	2	2	3	Yes	0	1	0	0	0	No	0	0	0	0	0	1	1	2		2		0	1	21			1	Cefuroxime	500	2	1	2	1	1	2	3	0	0	0
174	1	3	73	1	2	3	2	Yes	0	1	0	0	0	No	0	0	0	0	0	2		2		3		0	2
175	1	3	40	0.833333	2	3	1	Yes	0	1	1	0	0	Yes	0	0	0	1	0	1	2	2		3		0	2
176	1	3	53	1	1	3	1	Yes	0	1	0	0	0	No	0	0	0	0	0	2		2		3		0	2
177	1	3	4	3	2	3	3	Yes	0	1	0	0	0	No	0	0	0	0	0	2		2		3		0	1	9			1	Ceftriaxone	500	2	2	2	0	0			1	1	5
178	1	3	40	68	2	2	2	Yes	1	1	0	0	0	Yes	1	0	0	0	1	1	1	2		3		0	2
179	1	3	4	50	2	1	2	No	0	0	0	0	0	No	0	0	0	0	0	2		2		3		0	2
180	1	3	13	3	1	2	3	Yes	0	1	0	0	0	No	0	0	0	0	0	2		2		3		0	2
181	1	3	5	26	1	3	2	Yes	0	1	0	0	0	No	0	0	0	0	0	1	1	2		2		0	1	9			1	Flucloxacillin	500	2	2	4	1	2			0	1	0
182	1	3	2	53	1	1	2	Yes	0	1	0	0	0	No	0	0	0	0	0	2		2		3		0	1	9			2	Ceftriaxone	1	1	2	2	0	0			1	1	1	Metronidazole	500	2	2	3	0
183	1	3	22	27	1	2	2	Yes	1	1	1	0	0	Yes	0	0	0	1	0	1	1	2		3		0	2
184	1	1	8	20	2	1	2	No	0	0	0	0	0	No	0	0	0	0	0	2		2		2		0	2
185	1	3	10	21	1	3	2	Yes	1	1	0	0	0	Yes	1	0	0	1	0	1	1	2		3		0	2
186	1	3	3	41	1	2	2	Yes	0	1	0	0	0	Yes	1	0	0	0	0	1	1	2		3		0	1	9			2	Cefuroxime	1.5	1	2	2	1	0			1	0	2	Metronidazole	500	2	2	3	1
187	1	3	36	32	1	3	2	Yes	1	1	0	0	0	Yes	1	0	0	0	0	1	1	2		3		0	2
188	1	3	18	43	1	3	2	No	0	0	0	0	0	No	0	0	0	0	0	2		2		3		0	2
189	1	3	14	34	1	3	2	Yes	1	0	0	0	0	No	0	0	0	0	0	2		2		3		0	2
190	1	3	25	19	1	2	1	Yes	1	1	0	0	0	Yes	1	0	0	0	0	1	1	2		3		0	2
191	1	3	83	38	1	3	1	Yes	0	1	0	0	0	No	0	0	0	0	0	1	1	2		3		0	2
192	1	3	17	40	1	2	3	Yes	0	1	0	0	0	No	0	0	0	0	0	2		2		2		0	2
193	1	4	5	40	1	3	2	Yes	0	1	0	0	0	No	0	0	0	0	0	2		2		1	1	0	2
194	1	4	8	22	2	1	2	Yes	0	1	1	0	0	No	0	0	0	0	0	2		2		2		0	2
195	1	1	3	20	2	2	2	Yes	0	1	0	0	0	No	0	0	0	0	0	2		2		1	1	0	2
196	1	4	7	32	2	2	1	Yes	0	1	0	0	0	No	0	0	0	0	0	2		2		1	2	0	1	5			3	Sulfamethoxazole and trimethoprim	960	2	1	1	0	0			0	1	0	Amoxicillin and enzyme inhibitor	1.2	1	2	3	0
197	1	4	13	37	1	3	2	Yes	0	1	0	0	1	No	0	0	0	0	0	2		2		2		0	1	5			2	Levofloxacin	250	2	1	7	0	0			1	1	0	Metronidazole	40	2	1	3	0
198	1	4	6	13	1	2	1	Yes	0	1	0	0	0	No	0	0	0	0	0	2		1	2	2		0	2
199	1	4	15	32	1	3	3	Yes	0	1	0	0	0	No	0	0	0	0	0	2		2		2		0	1	21			1	Ciprofloxacin	500	2	1	2	1	1	1	3	1	1	0
200	1	4	43	29	2	1	1	Yes	0	1	0	0	1	No	0	0	0	0	0	2		2		2		0	2
201	1	4	12	64	1	1	2	Yes	0	1	0	0	0	No	0	0	0	0	0	1	2	2		2		0	2
202	1	2	34	0.75	2	1	2	Yes	0	1	0	0	0	No	0	0	0	0	0	2		2		3		0	1	5			1	Flucloxacillin	45	2	1	4	1	0			1	1	0
203	1	2	4	0.0630137	1	2	2	Yes	0	1	0	0	0	No	0	0	0	0	0	2		2		3		0	1	17			1	Cefodizime	155	2	2	3	1	0			1	1	0
204	1	2	8	10	1	1	1	Yes	1	1	0	0	0	No	0	0	0	0	0	2		2		2		0	1	17			1	Meropenem	750	2	2	3	1	0			1	0	0
205	1	2	4	0.75	1	3	2	Yes	0	1	0	0	0	No	0	0	0	0	0	2		2		3		0	1	5	7		1	Cefodizime	395	2	2	1	1	0			1	1	0
206	1	6	50	35	2	2	2	Yes	0	1	0	0	0	No	0	0	0	0	0	2		2		3		0	1	21			1	Amoxicillin and enzyme inhibitor	625	2	1	2	1	1	1	3	0	1	0
207	1	2	92	0.416667	1	2	2	Yes	0	1	0	0	0	Yes	0	0	0	1	0	2		1	2	3		0	1	5			1	Erythromycin	40	2	1	4	1	0			1	0	0
208	1	2	4	0.0356164	1	2	2	Yes	0	1	0	0	0	No	0	0	0	0	0	2		2		3		0	1	17			2	Benzylpenicillin	95000	3	2	2	1	0			1	1	0	Gentamicin	5.7	2	2	1	1
209	1	2	3	8	1	1	2	Yes	0	1	0	0	0	No	0	0	0	0	0	2		2		2		0	2
210	1	2	21	11	1	2	2	Yes	0	1	0	0	0	No	0	0	0	0	0	2		2		2		0	2
211	1	2	33	0.0833333	2	2	2	Yes	0	1	0	0	0	Yes	0	0	0	1	0	2		2		3		0	2
212	1	2	23	0.060274	1	2	2	Yes	0	1	0	0	0	Yes	0	0	0	1	0	2		2		3		0	2
213	1	2	7	0.0191781	2	2	2	Yes	0	1	0	0	0	Yes	0	0	0	1	0	2		2		3		0	1	17			3	Metronidazole	12	2	2	3	1	0			0	1	0	Amikacin	24	2	2	1	1
214	1	2	10	0.0273973	2	2	2	Yes	0	1	0	0	0	No	0	0	0	0	0	2		2		3		0	2
215	1	6	13	79	1	3	2	Yes	1	1	0	0	0	No	0	0	0	0	0	1	2	2		2		0	1	21			1	Clarithromycin	500	2	2	2	0	0			1	1	0
216	1	6	15	45	1	3	1	Yes	0	1	0	0	0	No	0	0	0	0	0	2		2		3		0	2
217	1	6	14	20	1	3	2	Yes	0	1	0	0	0	No	0	0	0	0	0	2		2		3		0	1	21			1	Cefuroxime	500	2	1	2	1	1	1	3	0	0	0
218	1	6	10	58	1	1	2	Yes	0	1	0	0	0	No	0	0	0	0	0	2		2		3		0	2
219	1	3	16	1	2	3	1	Yes	0	1	0	0	0	No	0	0	0	0	0	2		2		3		0	2
220	1	1	6	24	2	3	1	Yes	0	1	0	0	0	No	0	0	0	0	0	2		2		2		0	1	21			1	Amoxicillin and enzyme inhibitor	1	1	1	2	1	2			0	1	2
221	1	1	3	35	2	3	2	Yes	1	1	0	0	0	No	0	0	0	0	0	1	1	2		2		0	1	21			1	Amoxicillin and enzyme inhibitor	1	1	1	3	1	2			0	1	1
222	1	3	14	39	1	3	2	Yes	1	1	0	0	0	Yes	1	0	0	0	0	1	1	2		3		0	2
223	1	3	19	18	1	3	2	Yes	1	1	0	0	0	Yes	1	0	0	0	0	1	1	2		3		0	2
224	1	3	2	0.416667	1	2	2	No	0	0	0	0	0	No	0	0	0	0	0	2		2		3		0	2
225	1	3	27	8	2	2	1	Yes	1	1	0	0	0	Yes	1	0	0	0	0	1	1	1	2	2		0	2
226	1	3	156	61	1	2	1	Yes	0	1	0	0	0	No	0	0	0	0	0	2		2		3		0	2
227	1	3	100	28	1	2	2	Yes	0	1	1	0	0	Yes	1	0	0	1	0	1	1	2		3		0	2
228	1	3	43	49	1	1	2	Yes	0	1	1	0	0	No	0	0	0	0	0	2		2		3		0	2
229	1	3	12	39	1	3	2	Yes	0	1	0	0	0	No	0	0	0	0	0	2		2		2		0	2
230	1	3	31	35	2	3	2	Yes	1	1	0	0	0	Yes	0	0	0	1	0	2		2		3		0	1	21			1	Levofloxacin	750	2	1	1	1	2			1	1	0
231	1	3	33	33	1	2	2	No	0	0	0	0	0	No	0	0	0	0	0	2		2		3		0	2
232	1	1	11	21	2	3	3	No	0	0	0	0	0	No	0	0	0	0	0	2		2		2		0	1	14			1	Amoxicillin and enzyme inhibitor	625	2	1	2	1	2			0	1	5
233	1	3	24	49	1	3	3	No	0	0	0	0	0	Yes	0	0	0	0	0	2		2		3		0	2
234	1	3	75	50	2	1	1	Yes	0	1	0	0	0	No	0	0	0	0	0	1	1	2		3		0	2
235	1	3	52	39	1	3	2	Yes	0	1	0	0	0	No	0	0	0	0	0	2		2		3		0	2
236	1	3	37	44	1	3	2	Yes	1	1	0	0	0	No	0	0	0	0	0	2		2		3		0	2
237	1	3	13	35	1	2	2	Yes	0	1	0	0	0	Yes	1	0	0	0	0	1	1	2		3		0	1	21			3	Ceftriaxone	1	1	2	2	1	2			1	1	8	Metronidazole	500	2	2	3	1
238	1	3	319	35	1	2	2	Yes	1	1	0	0	0	Yes	1	0	0	0	0	1	1	2		2		0	2
239	1	3	32	23	1	2	2	No	0	0	0	0	0	No	0	0	0	0	0	2		2		2		0	2
240	1	4	21	18	2	1	1	Yes	0	1	0	0	0	Yes	0	0	0	0	0	2		2		2		0	2
241	1	4	84	28	1	1	2	Yes	0	1	0	0	0	No	0	0	0	0	0	2		2		1	1	1	1	21			1	Sulfamethoxazole and trimethoprim	960	2	1	1	0	1	1	3	0	1	0
242	1	4	35	22	1	1	1	Yes	0	1	0	0	0	No	0	0	0	0	0	2		2		2		0	1	5			2	Ciprofloxacin	500	2	2	2	1	0			1	1	0	Metronidazole	500	2	2	3	1
243	1	1	3	30	2	3	2	No	0	0	0	0	0	No	0	0	0	0	0	2		2		1	1	1	2
244	1	1	18	33	2	2	1	Yes	0	1	0	0	0	No	0	0	0	0	0	2		2		2		0	2
245	1	4	123	10	2	2	2	Yes	0	1	0	0	0	No	0	0	0	0	0	2		2		2		0	1	16			1	Flucloxacillin	125	2	1	4	0	0			1	1	0
246	1	4	88	28	1	2	2	No	0	0	0	0	0	No	0	0	0	0	0	2		2		2		0	2
247	1	4	92	30	2	2	2	No	0	0	0	0	0	No	0	0	0	0	0	2		2		2		0	2
248	1	4	20	58	1	1	1	Yes	0	1	0	0	0	No	0	0	0	0	0	2		2		3		0	2
249	1	4	19	85	2	3	2	No	0	0	0	0	0	No	0	0	0	0	0	2		2		2		0	2
250	1	4	2	37	2	1	2	Yes	0	1	0	0	0	No	0	0	0	0	0	2		2		2		0	2
251	1	4	9	31	1	1	2	Yes	0	1	0	0	0	No	0	0	0	0	0	2		2		2		0	2
252	1	4	2	31	1	1	2	No	0	0	0	0	0	No	0	0	0	0	0	2		2		3		0	2
253	1	4	9	41	2	2	2	No	0	0	0	0	0	No	0	0	0	0	0	2		2		2		0	2
254	1	4	17	46	2	1	1	Yes	0	1	0	0	0	Yes	0	0	0	0	0	2		2		2		0	2
255	1	1	3	29	2	3	2	Yes	0	1	0	0	0	No	0	0	0	0	0	1	1	2		2		0	1	21			2	Amoxicillin and enzyme inhibitor	1	1	1	2	1	2			0	1	0	Metronidazole	500	2	2	3	1
256	1	1	1	26	2	3	2	Yes	0	1	0	0	0	No	0	0	0	0	0	1	1	2		2		0	1	21			3	Ceftriaxone	1	1	2	2	1	2			1	1	0	Metronidazole	400	2	2	3	1
257	1	4	44	22	1	1	1	Yes	0	1	0	0	0	No	0	0	0	0	0	2		2		1	1	0	1	21			1	Sulfamethoxazole and trimethoprim	960	2	1	1	0	1	1	3	0	1	0
258	1	4	3	46	2	1	2	Yes	0	1	0	0	0	No	0	0	0	0	0	2		2		1	2	0	2
259	1	4	3	48	2	1	2	Yes	0	1	0	0	0	No	0	0	0	0	0	2		2		3		0	2
260	1	5	4	45	2	1	1	Yes	1	1	1	0	0	Yes	1	0	0	1	0	2		2		3		0	2
261	1	5	8	24	1	2	2	Yes	1	1	0	0	0	Yes	1	0	0	0	0	1	1	2		3		0	2
262	1	5	4	18	1	2	2	Yes	0	1	0	0	0	No	0	0	0	0	0	2		2		3		0	2
263	1	6	19	3	2	3	1	Yes	0	1	0	0	0	Yes	1	0	0	1	0	1	1	2		3		0	1	21			1	Ceftriaxone	750	2	2	1	1	2			1	1	0
264	1	6	12	0.583333	2	2	2	Yes	0	1	0	0	0	No	0	0	0	0	0	2		1	2	3		0	2
265	1	6	5	5	2	1	2	Yes	0	1	0	0	0	No	0	0	0	0	0	2		1	1	3		0	1	20			1	Ceftriaxone	800	2	2	2	0	2			0	1	0
266	1	3	36	35	1	2	1	Yes	0	1	0	0	0	Yes	1	0	0	0	0	1	1	2		3		0	2
267	1	3	11	24	1	2	2	Yes	0	1	0	0	0	No	0	0	0	0	0	2		2		3		0	2
268	1	1	2	38	2	3	2	Yes	0	1	0	0	0	No	0	0	0	0	0	1	1	2		2		0	1	21			1	Cefuroxime	500	2	1	2	1	1	2	3	0	0	0
269	1	1	2	30	2	3	2	Yes	0	1	0	0	0	No	0	0	0	0	0	1	1	2		2		0	1	21			2	Amoxicillin and enzyme inhibitor	1	1	1	2	1	1	2	3	0	1	1	Metronidazole	400	2	1	3	1
270	1	3	4	78	1	1	2	No	0	0	0	0	0	No	0	0	0	0	0	2		2		3		0	2
271	1	3	7	34	1	2	1	Yes	0	1	0	0	0	No	0	0	0	0	0	1	1	2		2		0	2
272	1	3	1	54	2	3	2	No	0	0	0	0	0	No	0	0	0	0	0	2		2		3		0	2
273	1	3	1	45	2	3	3	No	0	0	0	0	0	No	0	0	0	0	0	2		2		3		0	2
274	1	3	9	6	1	2	2	Yes	0	1	0	0	0	No	0	0	0	0	0	2		2		3		0	1	6			1	Amoxicillin and enzyme inhibitor	157	2	1	2	1	2			0	1	1
275	1	3	2	30	1	3	3	No	0	0	0	0	0	No	0	0	0	0	0	2		2		2		0	2
276	1	3	51	52	1	2	2	Yes	0	1	0	0	0	No	0	0	0	0	0	1	1	2		1	1	0	2
277	1	3	4	12	2	3	2	Yes	0	1	0	0	0	Yes	1	0	0	0	1	1	1	2		3		0	1	21			1	Amoxicillin and enzyme inhibitor	475	2	1	2	1	1	2	3	0	1	1
278	1	3	63	27	2	2	2	Yes	0	1	0	0	0	Yes	1	0	0	0	0	1	1	2		1	1	0	1	9			1	Flucloxacillin	500	2	1	4	1	0			0	1	9
279	1	3	2	35	2	3	3	No	0	0	0	0	0	No	0	0	0	0	0	2		2		1	1	0	1	9			1	Flucloxacillin	500	2	2	4	0	2			1	1	5
280	1	1	17	28	2	2	1	Yes	0	1	0	0	0	No	0	0	0	0	0	2		2		2		0	2
281	1	1	3	26	2	3	2	Yes	0	1	0	0	0	No	0	0	0	0	0	1	1	2		2		0	1	21			2	Amoxicillin and enzyme inhibitor	1	1	1	2	1	1	2	3	0	1	0	Metronidazole	400	2	1	3	1
282	1	3	59	25	2	1	1	Yes	1	1	1	0	0	Yes	1	0	0	0	0	1	1	2		3		0	1	9			1	Clindamycin	600	2	2	3	0	0			1	1	12
283	1	3	38	38	1	3	2	Yes	0	1	0	0	0	No	0	0	0	0	0	1	1	2		3		0	2
284	1	3	41	21	1	3	3	No	0	0	0	0	0	No	0	0	0	0	0	2		2		3		0	2
285	1	3	59	27	1	2	3	No	0	0	0	0	0	No	0	0	0	0	0	2		2		3		0	2
286	1	3	2	41	1	2	2	No	0	0	0	0	0	No	0	0	0	0	0	2		2		3		0	2
287	1	3	50	31	1	3	3	Yes	0	1	0	0	0	Yes	1	0	0	0	1	1	1	2		3		0	2
288	1	3	19	25	1	2	3	Yes	0	1	0	0	0	No	0	0	0	0	0	2		2		3		0	2
289	1	3	94	33	2	2	3	Yes	0	1	0	0	0	No	0	0	0	0	0	1	1	2		2		0	2
290	1	3	4	52	1	1	2	No	0	0	0	0	0	No	0	0	0	0	0	2		2		3		0	2
291	1	4	8	50	1	2	2	No	0	0	0	0	0	No	0	0	0	0	0	2		2		1	1	0	2
292	1	1	0	23	2	1	1	No	0	0	0	0	0	No	0	0	0	0	0	2		2		2		0	2
293	1	4	7	33	2	3	3	Yes	0	1	0	0	0	Yes	0	0	0	0	1	2		2		2		0	2
294	1	4	2	36	1	1	1	No	0	0	0	0	0	No	0	0	0	0	0	2		2		1	3	1	2
295	1	4	8	40	1	3	3	Yes	0	1	0	0	0	No	0	0	0	0	0	2		2		2		0	2
296	1	4	2	42	2	1	1	Yes	0	1	0	0	0	No	0	0	0	0	0	2		2		2		0	2
297	1	4	2	89	2	1	1	No	0	0	0	0	0	No	0	0	0	0	0	2		2		2		0	2
298	1	4	7	43	2	3	3	Yes	0	1	0	0	0	No	0	0	0	0	0	2		2		2		1	2
299	1	4	8	38	2	3	3	Yes	1	0	0	0	0	No	0	0	0	0	0	2		2		2		0	2
300	1	2	27	6	2	1	2	Yes	0	1	0	0	0	Yes	0	0	0	1	0	2		2		2		0	2
301	1	2	2	11	2	2	2	No	0	0	0	0	0	No	0	0	0	0	0	2		2		3		0	2
302	1	2	1	10	2	1	1	Yes	0	1	0	0	0	Yes	0	0	0	1	0	2		2		2		0	1	21			1	Ceftriaxone	1300	2	2	2	1	2			1	1	0
303	1	6	276	51	1	2	2	Yes	1	1	0	0	0	Yes	1	0	0	1	0	1	1	2		3		0	2
304	1	1	4	28	2	3	1	Yes	1	1	0	0	0	Yes	1	0	0	0	0	1	1	2		2		0	1	21			1	Amoxicillin and enzyme inhibitor	1	1	1	2	1	1	2	3	0	1	0
305	1	2	5	0.0136986	1	1	1	No	0	0	0	0	0	No	0	0	0	0	0	2		2		2		0	1	16			1	Ceftazidime	200	2	2	3	1	2			1	1	2
306	1	2	2	0.833333	1	3	3	Yes	0	1	0	0	0	Yes	0	0	0	0	0	2		1	2	3		0	1	5			1	Amoxicillin	356	2	1	2	1	2			0	1	0
307	1	2	10	8	1	2	2	No	0	0	0	0	0	No	0	0	0	0	0	2		2		2		0	1	21			3	Ceftriaxone	500	2	2	1	1	2			1	1	1	Amikacin	150	2	2	1	1
308	1	2	6	5	1	3	3	No	0	0	0	0	0	No	0	0	0	0	0	1	2	2		2		1	2
309	1	2	83	4	1	3	3	Yes	0	1	0	0	0	Yes	1	0	0	0	0	1	1	2		3		0	2
310	1	7	18	40	1	1	1	Yes	1	1	1	0	0	Yes	1	0	1	1	1	1	1	2		3		0	1	16			4	Meropenem	2	1	2	2	0	2			1	0	0	Metronidazole	1000	2	2	3	0
311	1	7	7	120	2	3	2	Yes	1	1	0	1	0	Yes	1	0	0	1	0	1	1	2		3		0	1	21			2	Ceftriaxone	2	1	2	2	1	2			1	1	0	Metronidazole	500	2	2	3	1
312	1	7	24	47	1	3	2	Yes	0	1	1	0	0	Yes	1	0	1	1	1	2		2		3		0	1	16			2	Amikacin	500	2	2	2	0	2			1	1	0	Ciprofloxacin	500	2	2	2	0
313	1	7	93	3	2	2	3	Yes	0	1	0	0	0	Yes	1	0	1	0	1	1	2	2		3		0	2
314	1	7	38	120	1	2	2	Yes	0	1	0	0	0	Yes	1	0	1	1	0	1	1	2		2		0	1	16	21		2	Vancomycin	1	1	2	1	1	0			1	1	0	Ciprofloxacin	400	2	2	2	1
315	1	1	13	27	2	3	2	Yes	1	1	0	0	0	Yes	1	0	0	0	0	1	1	2		2		0	1	14			2	Meropenem	500	2	2	3	1	1	2	3	1	0	1	Metronidazole	500	2	2	3	1
316	1	1	2	34	2	3	2	No	0	0	0	0	0	No	0	0	0	0	0	2		2		2		0	2
317	1	6	29	26	1	3	1	Yes	1	1	0	0	0	Yes	1	0	0	0	0	1	1	2		3		0	2
318	1	1	3	18	2	2	2	Yes	0	1	0	0	0	No	0	0	0	0	0	1	1	2		1	1	0	1	21			2	Sulfamethoxazole and trimethoprim	960	2	1	1	0	1	1	3	0	1	3	Amoxicillin and enzyme inhibitor	1	1	1	2	1
319	1	3	2	46	1	3	3	No	0	0	0	0	0	No	0	0	0	0	0	2		2		2		0	2
320	1	3	21	22	1	1	1	Yes	0	1	0	0	0	Yes	1	0	0	0	0	1	1	2		2		0	2
321	1	1	6	55	2	1	2	No	0	0	0	0	0	No	0	0	0	0	0	2		2		3		0	2
322	1	3	24	6	1	3	2	No	0	0	0	0	0	No	0	0	0	0	0	2		2		2		0	2
323	1	3	15	5	1	3	2	No	0	0	0	0	0	No	0	0	0	0	0	2		2		3		0	2
324	1	3	88	3	2	3	2	Yes	0	1	0	0	0	Yes	1	0	0	0	0	1	1	2		3		0	2
325	1	3	57	24	2	2	2	Yes	0	1	0	0	0	No	0	0	0	0	0	2		2		3		0	2
326	1	3	18	34	1	2	2	No	0	0	0	0	0	No	0	0	0	0	0	2		2		3		0	2
327	1	3	72	38	2	3	3	Yes	1	1	1	0	0	Yes	1	0	0	1	1	1	1	2		2		0	1	9	10	17	2	Clindamycin	300	2	1	3	0	2			1	1	12	Levofloxacin	500	2	1	2	1
328	1	3	43	56	1	3	3	Yes	0	1	0	0	0	No	0	0	0	0	0	1	1	2		2		0	2
329	1	3	12	43	1	1	1	No	0	0	0	0	0	No	0	0	0	0	0	2		2		3		0	2
330	1	3	5	32	1	2	1	Yes	0	1	0	0	0	Yes	1	0	0	0	0	1	1	2		3		0	2
331	1	3	12	52	1	2	2	No	0	0	0	0	0	No	0	0	0	0	0	2		2		2		0	2
332	1	1	15	36	2	1	2	Yes	0	1	0	0	0	Yes	1	0	0	0	0	1	1	2		2		0	2
333	1	1	3	36	2	2	2	No	0	0	0	0	0	No	0	0	0	0	0	2		2		2		0	2
334	1	3	39	39	2	1	1	Yes	1	1	1	0	0	Yes	1	0	0	1	1	1	1	2		3		0	2
335	1	4	4	34	2	3	3	Yes	0	1	0	0	0	No	0	0	0	0	0	2		2		1	1	0	1	5	7		2	Ceftriaxone	2	1	2	1	0	2			1	1	0	Clarithromycin	500	2	1	2	0
336	1	4	11	37	2	3	2	Yes	0	1	0	0	0	No	0	0	0	0	0	2		2		1	1	0	2
337	1	4	5	30	2	2	2	Yes	0	1	0	0	0	No	0	0	0	0	0	2		2		1	2	0	2
338	1	4	6	53	2	1	3	Yes	0	1	0	0	0	No	0	0	0	0	0	2		2		1	1	0	2
339	1	4	18	19	2	2	2	No	0	0	0	0	0	No	0	0	0	0	0	2		2		2		0	2
340	1	4	64	22	1	1	3	Yes	0	1	0	0	0	No	0	0	0	0	0	2		2		2		0	1	18			1	Meropenem	1	1	2	3	0	2			1	0	3
341	1	7	13	18	2	1	1	Yes	1	1	0	0	1	Yes	1	0	0	1	0	2		2		2		0	1	17			2	Piperacillin and enzyme inhibitor	2.25	1	2	3	1	2			1	0	0	Metronidazole	500	2	2	3	1
342	1	7	29	39	2	3	3	Yes	1	1	1	0	0	Yes	1	0	0	1	0	2		1	2	1	2	1	1	1	5	17	1	Clindamycin	600	2	2	4	1	2			1	1	0
343	1	2	3	1	2	2	2	No	0	0	0	0	0	No	0	0	0	0	0	2		2		2		0	1	7			3	Ceftriaxone	350	2	2	2	1	2			1	1	0	Amikacin	105	2	2	1	1
344	1	1	5	53	2	1	2	Yes	1	1	0	0	0	Yes	1	0	0	0	0	1	1	2		3		0	1	14			1	Amoxicillin and enzyme inhibitor	1.2	1	2	2	1	2			0	1	0
345	1	1	15	31	2	2	2	No	0	0	0	0	0	No	0	0	0	0	0	2		2		2		0	2
346	1	2	16	0.583333	2	3	3	Yes	0	1	0	0	0	No	0	0	0	0	0	2		1	2	2		0	1	5			1	Azithromycin	50	2	1	1	1	2			1	1	0
347	1	2	5	0.583333	1	2	2	Yes	0	1	0	0	0	Yes	0	0	0	0	1	2		2		2		1	1	5			2	Amikacin	118	2	2	1	1	2			1	1	0	Piperacillin and enzyme inhibitor	395	2	2	2	1
348	1	2	43	1	1	1	2	Yes	0	1	0	0	0	Yes	1	0	0	1	0	1	1	2		2		0	1	3	5		2	Amoxicillin and enzyme inhibitor	228	2	1	2	1	2			0	1	0	Meropenem	90	2	2	3	1
349	1	2	29	4	2	2	2	Yes	0	1	0	0	0	Yes	0	0	0	1	0	2		2		2		0	2
350	1	2	21	0.75	1	1	2	Yes	0	1	0	0	0	No	0	0	0	0	0	2		1	2	3		0	1	20			1	Phenoxymethylpenicillin	125	2	1	2	0	2			1	1	0
351	1	2	33	7	1	1	1	Yes	0	1	0	0	0	No	0	0	0	0	0	2		2		2		0	2
352	1	2	37	2	1	2	2	Yes	0	1	0	0	0	Yes	0	0	0	1	0	2		2		2		0	2
353	1	2	28	0.0767123	2	2	2	Yes	0	1	0	0	0	Yes	0	0	0	1	0	2		2		3		0	2
354	1	2	74	0.166667	2	2	2	Yes	0	1	0	0	0	Yes	0	0	0	1	0	2		2		3		0	2
355	1	2	16	0.0383562	2	2	2	Yes	0	1	0	0	0	Yes	0	0	0	1	0	2		2		3		0	1	7			3	Amikacin	20	2	2	2	1	2			1	1	0	Metronidazole	10	2	2	3	1
356	1	1	5	58	2	1	2	Yes	0	1	0	0	0	No	0	0	0	0	0	2		2		2		0	2
357	1	1	3	36	2	3	2	Yes	1	1	0	0	0	No	0	0	0	0	0	1	1	2		3		0	2
358	1	3	1	39	1	3	2	Yes	0	1	0	0	0	Yes	1	0	0	1	0	1	2	2		3		0	1	3			1	Amoxicillin and enzyme inhibitor	1	1	1	2	1	2			0	1	0
359	1	3	20	64	1	2	2	No	0	0	0	0	0	Yes	0	1	1	0	0	1	1	2		3		0	2
360	1	3	41	18	1	1	1	Yes	0	1	0	0	0	Yes	0	1	1	0	0	1	1	2		2		0	1	3			2	Amoxicillin and enzyme inhibitor	625	2	1	2	1	2			0	1	1	Metronidazole	400	2	1	3	1
361	1	3	48	40	1	1	2	Yes	0	1	0	0	0	Yes	1	0	1	0	0	1	1	2		2		0	1	3			1	Amoxicillin and enzyme inhibitor	625	2	1	2	1	2			0	1	0
362	1	1	3	17	2	1	1	Yes	1	1	0	0	0	No	0	0	0	0	0	2		2		3		0	1	12	14		2	Metronidazole	500	2	2	3	0	0			1	1	4	Meropenem	1	1	2	3	0
363	1	1	1	33	2	3	3	No	0	0	0	0	0	No	0	0	0	0	0	2		2		2		0	2
364	1	3	4	35	1	3	2	No	0	0	0	0	0	No	0	0	0	0	0	2		2		3		0	2
365	1	3	6	39	1	2	2	Yes	0	1	0	0	0	No	0	0	0	0	0	1	2	2		3		0	2
366	1	3	37	37	1	2	2	No	0	0	0	0	0	No	0	0	0	0	0	1	2	2		3		0	2
367	1	3	24	41	1	2	3	Yes	1	1	0	0	0	Yes	0	0	0	0	0	1	2	2		3		0	2
368	1	3	28	30	1	2	1	Yes	0	1	0	0	0	No	0	0	0	0	0	1	2	2		3		0	2
369	1	3	37	18	1	2	3	Yes	1	1	0	0	0	Yes	0	1	0	0	0	1	1	2		2		0	2
370	1	3	47	39	1	3	2	Yes	0	1	0	0	0	No	0	0	0	0	0	2		2		3		0	2
371	1	3	89	30	1	2	2	Yes	0	1	0	0	0	No	0	0	0	0	0	1	2	2		3		0	2
372	1	4	3	22	2	1	2	Yes	0	1	0	0	0	No	0	0	0	0	0	2		2		2		0	1	21			2	Ceftriaxone	2	1	2	1	0	2			1	1	1	Clarithromycin	500	2	1	2	0
373	1	4	8	26	2	3	3	Yes	0	1	0	0	0	No	0	0	0	0	0	2		2		2		0	2
374	1	1	13	49	2	2	2	No	0	0	0	0	0	No	0	0	0	0	0	1	2	2		1	1	0	2
375	1	1	1	22	2	3	3	No	0	0	0	0	0	No	0	0	0	0	0	2		2		2		0	2
376	1	4	3	36	1	1	1	Yes	0	1	0	0	0	Yes	0	0	0	0	0	2		2		2		1	1	18			1	Amoxicillin and enzyme inhibitor	1	1	2	3	1	2			0	1	1
377	1	4	16	44	1	1	3	Yes	0	1	0	0	0	No	0	0	0	0	0	2		2		2		0	2
378	1	4	20	30	2	2	3	Yes	0	1	0	0	0	No	0	0	0	0	0	2		2		1	1	1	1	1			1	Trimethoprim	960	2	1	1	0	1	1	3	0	1	0
379	1	4	14	46	2	2	3	Yes	0	1	0	0	1	No	0	0	0	0	0	1	2	2		1	1	1	1	21			1	Trimethoprim	960	2	1	1	0	1	1	3	0	1	0
380	1	4	3	68	2	1	1	Yes	0	1	0	0	0	Yes	0	0	0	1	0	2		2		3		0	1	21			1	Ceftriaxone	2	1	2	1	1	2			1	1	0
381	1	4	3	38	2	2	3	Yes	0	1	0	0	0	No	0	0	0	0	0	2		2		3		0	2
382	1	2	3	0.0219178	2	2	3	Yes	0	1	0	0	0	Yes	0	0	0	1	0	2		2		2		0	1	17	4	12	1	Benzylpenicillin	130000	3	2	2	1	2			0	1	0
383	1	2	3	0.0191781	1	2	2	Yes	0	1	0	0	0	Yes	0	0	0	1	0	2		2		2		0	1	17	12		2	Benzylpenicillin	125000	3	2	2	1	2			0	1	1	Gentamicin	12.5	2	2	1	1
384	1	2	11	2	1	2	2	Yes	0	1	0	0	0	Yes	0	0	0	1	0	2		1	1	2		0	2
385	1	2	23	8	2	2	2	Yes	0	1	0	0	0	No	0	0	0	0	0	2		2		2		0	2
386	1	1	9	81	2	3	3	Yes	0	1	1	0	0	No	0	0	0	0	0	1	2	2		2		0	2
387	1	1	1	17	2	3	3	No	0	0	0	0	0	No	0	0	0	0	0	2		2		2		0	2
388	1	2	2	10	1	1	1	Yes	0	1	0	0	0	Yes	0	0	0	1	0	2		2		2		0	1	5	17		2	Ceftriaxone	900	2	2	1	1	2			1	1	0	Metronidazole	90	2	2	3	1
389	1	2	19	1	1	1	1	Yes	0	1	0	0	0	Yes	0	0	0	0	0	2		2		2		0	1	3			1	Ceftriaxone	900	2	2	1	0	2			1	1	0
390	1	2	2	10	2	1	2	No	0	0	0	0	0	No	0	0	0	0	0	2		2		3		0	2
391	1	2	20	9	1	1	1	Yes	1	1	0	0	0	Yes	0	0	0	1	0	2		2		3		0	1	1	21		1	Ceftriaxone	1.3	1	2	2	1	2			1	1	1
392	1	2	24	0.0833333	2	1	1	Yes	0	1	0	0	0	Yes	0	0	0	1	0	1	1	2		3		0	2
393	1	2	8	0.0465753	1	1	1	Yes	0	1	0	0	0	No	0	0	0	0	0	2		2		3		0	1	21			2	Erythromycin	27	2	1	3	1	2			1	0	2	Meropenem	110	2	2	3	1
394	1	2	6	0.0547945	1	3	3	Yes	0	1	0	0	0	Yes	0	0	0	1	0	2		2		3		0	1	21			2	Benzylpenicillin	145000	3	2	2	1	2			0	1	0	Gentamicin	15	2	2	1	1
395	1	1	9	62	2	2	1	Yes	0	1	0	0	0	No	0	0	0	0	0	2		2		3		0	2
396	1	1	4	18	2	1	1	Yes	0	1	0	0	0	No	0	0	0	0	0	1	1	2		2		0	1	21			1	Amoxicillin and enzyme inhibitor	1	1	1	2	0	1	2	2	0	1	0
397	1	1	113	32	2	2	3	Yes	0	0	0	0	0	Yes	0	0	0	0	0	1	2	2		2		0	2
398	1	1	14	27	2	2	3	No	0	0	0	0	0	No	0	0	0	0	0	2		2		2		0	1	21			2	Amoxicillin	500	2	1	3	0	0			0	1	15	Erythromycin	500	2	1	4	0
399	1	6	4	0.5	2	1	2	Yes	0	1	0	0	0	No	0	0	0	0	0	2		2		3		0	1	21			2	Cefuroxime	250	2	2	3	0	2			0	0	0	Metronidazole	50	2	2	3	0
400	1	3	1	26	1	2	2	Yes	0	1	0	0	0	Yes	0	0	0	1	0	1	1	2		3		0	1	8			2	Ceftriaxone	1	1	2	2	1	2			1	1	0	Metronidazole	400	2	2	4	1
401	1	3	1	32	1	2	2	Yes	1	1	0	0	0	No	0	0	0	0	0	2		2		3		0	1	21			1	Cefuroxime	500	2	1	2	1	2			1	0	0
402	1	3	3	73	2	1	2	Yes	0	1	0	0	0	No	0	0	0	0	0	2		2		2		0	1	21			1	Cefuroxime	750	2	2	3	1	2			1	0	3
403	1	1	6	29	2	2	2	No	0	0	0	0	0	No	0	0	0	0	0	2		2		2		0	1	11			1	Amoxicillin and enzyme inhibitor	625	2	1	2	1	0			0	1	2
404	1	5	3	6	1	2	1	Yes	0	1	0	0	0	No	0	0	0	0	0	1	2	2		3		0	1	21			1	Amoxicillin and enzyme inhibitor	300	2	2	2	1	1	2	3	0	1	3
405	1	5	8	59	2	3	1	Yes	0	1	0	0	0	Yes	1	0	0	0	0	1	2	2		3		0	1	21			1	Amoxicillin and enzyme inhibitor	625	2	1	2	1	1	2	3	0	1	3
406	1	5	3	31	1	2	2	Yes	0	1	0	0	0	No	0	0	0	0	0	2		2		3		0	2
407	1	3	67	15	2	2	2	Yes	1	1	0	0	0	Yes	1	0	0	0	0	1	1	2		3		0	2
408	1	3	10	33	2	1	1	Yes	0	1	0	0	0	Yes	1	0	0	0	0	1	2	2		2		0	1	1			1	Ceftriaxone	2	1	2	2	1	0			1	1	8
409	1	5	6	3	2	1	2	Yes	0	1	0	0	0	No	0	0	0	0	0	1	2	2		3		0	2
410	1	5	2	21	1	1	2	Yes	0	1	0	0	0	No	0	0	0	0	0	1	2	2		3		0	2
411	1	3	129	42	1	2	2	No	0	0	0	0	0	No	0	0	0	0	0	2		2		2		0	2
412	1	3	23	27	1	2	2	Yes	0	1	0	0	0	No	0	0	0	0	0	1	2	2		3		0	1	21			1	Flucloxacillin	500	2	1	4	1	1	2	3	0	1	12
413	1	3	47	45	1	2	1	Yes	1	1	0	0	0	No	0	0	0	0	0	1	2	2		3		0	1	21			1	Levofloxacin	500	2	1	2	1	1	2	3	1	1	6
414	1	1	69	23	2	1	2	Yes	1	1	0	0	0	No	0	0	0	0	0	1	3	2		2		0	1	9			1	Amoxicillin and enzyme inhibitor	1	1	1	2	1	0			0	1	2
415	1	3	5	22	1	2	1	No	0	0	0	0	0	No	0	0	0	0	0	2		2		3		0	2
416	1	3	14	18	1	2	2	No	0	0	0	0	0	No	0	0	0	0	0	2		2		3		0	2
417	1	3	31	40	1	2	2	No	0	0	0	0	0	No	0	0	0	0	0	2		2		2		0	2
418	1	3	14	22	1	1	1	Yes	0	1	0	0	0	Yes	1	0	0	0	0	1	3	2		3		0	2
419	1	3	74	69	1	3	3	No	0	0	0	0	0	No	0	0	0	0	0	2		2		2		0	2
420	1	4	4	77	2	3	3	Yes	0	1	0	0	0	No	0	0	0	0	0	2		2		2		0	2
421	1	4	76	42	2	3	3	Yes	1	0	0	0	0	No	0	0	0	0	0	2		2		2		1	1	9			1	Cefuroxime	500	2	1	2	0	0			1	0	5
422	1	4	10	71	1	2	2	Yes	0	1	0	0	0	Yes	0	0	0	0	0	2		2		2		0	2
423	1	4	22	33	1	2	2	Yes	0	1	0	0	0	No	0	0	0	0	0	2		1	2	1	2	1	1	5			2	Ceftriaxone	2	1	2	2	0	0			1	1	6	Clarithromycin	500	2	1	2	0
424	1	4	4	29	1	3	3	Yes	0	1	0	0	0	No	0	0	0	0	0	2		2		1	1	1	1	1			1	Sulfamethoxazole and trimethoprim	1920	2	1	2	1	2			0	1	0
425	1	1	3	34	2	2	2	Yes	1	1	0	0	0	No	0	0	0	0	0	1	1	2		2		0	1	21			1	Amoxicillin and enzyme inhibitor	1	1	1	2	1	1	2	3	0	1	5
426	1	4	15	26	1	2	2	No	0	0	0	0	0	No	0	0	0	0	0	1	3	2		2		0	1	9			1	Flucloxacillin	500	2	1	4	0	0			0	1	15
427	1	4	11	70	2	1	2	Yes	0	1	0	0	0	No	0	0	0	0	0	2		2		2		0	2
428	1	4	10	39	2	1	1	Yes	1	1	0	0	0	Yes	1	0	0	1	0	2		2		2		0	2
429	1	4	4	30	2	2	2	No	0	0	0	0	0	No	0	0	0	0	0	2		2		1	1	0	2
430	1	4	2	67	2	1	2	Yes	0	1	0	0	0	No	0	0	0	0	0	2		2		2		0	2
431	1	4	2	30	2	1	2	Yes	0	1	0	0	0	No	0	0	0	0	0	2		2		3		0	2
432	1	4	2	37	2	1	2	Yes	0	1	0	0	0	No	0	0	0	0	0	2		2		2		0	2
433	1	4	58	44	2	1	1	Yes	1	1	0	0	0	No	0	0	0	0	0	2		2		1	1	1	2
434	1	4	2	45	2	2	2	Yes	0	1	0	0	0	No	0	0	0	0	0	2		2		2		0	2
435	1	4	2	39	2	3	2	No	0	0	0	0	0	No	0	0	0	0	0	2		2		3		0	1	9			1	Flucloxacillin	500	2	1	4	0	0			1	1	0
436	1	4	2	73	2	1	2	Yes	0	1	0	0	0	No	0	0	0	0	0	2		2		3		0	2
437	1	4	17	38	2	1	2	Yes	0	1	0	0	0	No	0	0	0	0	0	2		2		1	1	0	2
438	1	2	45	0.0833333	2	2	2	Yes	0	1	0	0	0	No	0	0	0	0	0	2		2		2		0	2
439	1	2	9	0.0246575	2	2	2	No	0	0	0	0	0	No	0	0	0	0	0	2		2		2		0	2
440	1	2	0	0.00273973	1	2	2	No	0	0	0	0	0	No	0	0	0	0	0	2		2		2		0	2
441	1	2	5	0.0164384	2	2	1	No	0	0	0	0	0	No	0	0	0	0	0	2		2		3		0	1	21			2	Benzylpenicillin	175000	3	2	2	1	1	1	3	0	1	0	Gentamicin	175	2	2	1	1
442	1	2	3	0.00821918	2	2	2	No	0	0	0	0	0	No	0	0	0	0	0	2		2		2		0	2
443	1	2	5	0.0136986	1	2	2	Yes	0	1	0	0	0	No	0	0	0	0	0	2		2		2		0	1	17			2	Benzylpenicillin	109500	3	2	2	1	0			1	1	1	Gentamicin	11	2	2	1	1
444	1	2	5	0.0136986	1	2	2	Yes	0	1	0	0	0	No	0	0	0	0	0	2		2		2		0	1	17			2	Benzylpenicillin	151000	3	2	2	1	0			1	1	0	Gentamicin	15	2	2	1	1
445	1	2	7	0.0191781	1	2	2	Yes	0	1	0	0	0	Yes	0	0	0	1	0	2		2		2		0	1	21			2	Benzylpenicillin	150000	3	2	2	1	2			1	1	0	Gentamicin	15	2	2	1	1
446	1	6	35	47	2	2	2	Yes	0	1	0	0	0	Yes	1	0	0	0	0	1	2	2		3		0	2
447	1	2	7	0.0191781	2	2	1	Yes	0	1	0	0	0	Yes	0	0	0	1	0	2		2		3		0	1	17			2	Amikacin	51	2	2	1	1	0			1	1	0	Ceftazidime	170	2	2	2	1
448	1	2	27	0.0833333	2	2	1	Yes	0	1	0	0	0	Yes	0	0	0	1	0	2		2		3		0	1	17			2	Erythromycin	30	2	1	4	0	0			1	0	4	Meropenem	100	2	2	3	1
449	1	2	11	0.0356164	1	2	2	Yes	0	1	0	0	0	Yes	0	0	0	1	0	1	3	2		3		0	2
450	1	2	2	0.0273973	2	2	2	No	0	0	0	0	0	No	0	0	0	0	0	2		2		3		0	2
451	1	6	11	49	2	2	2	No	0	0	0	0	0	No	0	0	0	0	0	2		2		3		0	2
452	1	6	11	49	2	1	3	Yes	0	1	0	0	0	No	0	0	0	0	0	2		2		3		0	2
453	1	6	3	50	2	2	2	Yes	0	1	0	0	0	No	0	0	0	0	0	1	2	2		3		0	2
454	1	1	2	39	2	2	2	Yes	0	1	0	0	0	No	0	0	0	0	0	1	1	2		1	1	0	1	21			1	Cefuroxime	500	2	1	2	1	1	2	3	0	0	0
455	1	1	2	39	2	1	2	No	0	0	0	0	0	No	0	0	0	0	0	2		2		1	1	0	2
456	1	1	3	27	2	3	3	Yes	0	1	0	0	0	No	0	0	0	0	0	1	1	2		2		0	1	21			1	Amoxicillin and enzyme inhibitor	1	1	1	2	1	2			0	1	0
457	1	3	11	13	1	1	2	No	0	0	0	0	0	No	0	0	0	0	0	2		2		3		0	2
458	1	3	13	3	1	2	2	No	0	0	0	0	0	No	0	0	0	0	0	2		2		3		0	2
459	1	3	15	3	1	2	3	No	0	0	0	0	0	No	0	0	0	0	0	2		2		3		0	2
460	1	3	9	9	2	3	3	No	0	0	0	0	0	No	0	0	0	0	0	2		2		3		0	2
461	1	3	12	31	2	2	2	Yes	0	1	0	0	0	Yes	1	0	0	0	0	1	1	2		3		0	1	21			1	Ceftriaxone	1	1	2	2	1	2			1	1	0
462	1	3	10	22	2	3	2	No	0	0	0	0	0	No	0	0	0	0	0	2		2		3		0	2
463	1	3	36	31	1	2	2	No	0	0	0	0	0	No	0	0	0	0	0	1	1	2		3		0	2
464	1	3	18	54	2	2	2	Yes	0	1	0	0	0	No	0	0	0	0	0	1	1	2		3		0	1	21			1	Cefuroxime	500	2	1	2	0	2			1	0	0
465	1	3	81	61	2	3	2	No	0	0	0	0	0	No	0	0	0	0	0	2		2		3		0	2
466	1	3	15	33	1	3	2	No	0	0	0	0	0	No	0	0	0	0	0	1	1	2		3		0	2
467	1	1	1	58	2	1	2	No	0	0	0	0	0	No	0	0	0	0	0	2		2		3		0	2
468	1	1	11	25	2	2	3	No	0	0	0	0	0	No	0	0	0	0	0	2		2		2		0	2
469	1	3	57	44	2	2	2	No	0	0	0	0	0	No	0	0	0	0	0	1	1	2		3		0	2
470	1	3	15	80	2	3	2	No	0	0	0	0	0	No	0	0	0	0	0	2		2		3		0	1	21			1	Flucloxacillin	500	2	1	4	0	2			0	1	0
471	1	4	12	63	1	2	2	No	0	0	0	0	0	No	0	0	0	0	0	2		2		2		0	1	21			1	Amoxicillin and enzyme inhibitor	625	2	1	2	0	2			1	1	0
472	1	4	13	70	1	2	2	Yes	1	1	0	0	0	No	0	0	0	0	0	2		2		2		0	1	21			1	Nitrofurantoin	100	2	1	3	1	2			1	1	0
473	1	4	75	41	1	1	2	Yes	0	0	0	1	0	No	0	0	0	0	0	2		2		3		0	2
474	1	4	4	50	2	1	3	Yes	1	0	0	0	0	No	0	0	0	0	0	2		2		2		0	2
475	1	4	7	50	1	2	2	Yes	0	1	0	0	0	No	0	0	0	0	0	2		1	2	1	3	1	1	21			2	Ceftriaxone	2	1	2	2	0	2			1	1	2	Clarithromycin	500	2	1	2	0
476	1	4	13	22	1	1	2	No	0	0	0	0	0	No	0	0	0	0	0	2		2		3		0	1	21			1	Ceftazidime	500	2	2	3	0	2			1	1	2
477	1	4	8	23	1	1	3	Yes	0	0	1	0	0	No	0	0	0	0	0	2		2		3		0	1	21			1	Ceftazidime	1	1	2	2	0	2			1	1	0
478	1	4	8	68	1	1	1	Yes	1	1	1	0	0	No	0	0	0	0	0	1	1	2		2		0	1	21			1	Ceftriaxone	1	1	2	2	0	2			1	1	4
479	1	1	58	29	2	1	2	No	0	0	0	0	0	No	0	0	0	0	0	2		2		3		0	2
480	1	1	16	29	2	1	2	No	0	0	0	0	0	No	0	0	0	0	0	2		2		2		0	2
481	1	2	15	3	1	2	2	Yes	0	1	0	0	0	No	0	0	0	0	0	2		2		2		0	2
482	1	2	23	6	1	1	2	Yes	0	1	0	0	0	No	0	0	0	0	0	2		2		2		1	1	5			2	Vancomycin	375	2	2	3	1	0			1	1	0	Amikacin	375	2	2	1	1
483	1	2	39	11	1	2	2	Yes	0	1	0	0	0	No	0	0	0	0	0	2		2		3		0	1	21			2	Vancomycin	450	2	2	3	1	2			1	1	0	Metronidazole	140	2	2	3	1
484	1	2	90	1	1	2	2	Yes	1	1	0	0	0	No	0	0	0	0	0	1	1	2		2		0	1	21			1	Amoxicillin and enzyme inhibitor	225	2	1	2	1	2			0	1	0
485	1	2	2	2	2	2	2	Yes	0	1	0	0	0	No	0	0	0	0	0	2		2		2		0	1	5			2	Benzylpenicillin	500000	5	2	4	1	0			0	1	1	Gentamicin	75	2	2	1	1
486	1	2	24	6	1	1	3	Yes	0	1	0	0	0	No	0	0	0	0	0	2		2		2		0	2
487	1	2	140	9	1	2	1	Yes	0	1	0	0	0	No	0	0	0	0	0	2		2		3		0	2
488	1	2	13	0.166667	2	1	3	Yes	0	1	0	0	0	No	0	0	0	0	0	2		2		3		0	1	21			2	Sulfamethoxazole and trimethoprim	2.4	6	1	1	0	2			0	1	2	Meropenem	110	2	2	3	1
489	1	2	2	0.00547945	2	2	2	Yes	0	1	0	0	0	Yes	0	0	0	1	0	2		2		3		0	1	21			2	Benzylpenicillin	200000	3	2	2	1	2			0	1	0	Gentamicin	20	2	2	1	1
490	1	2	11	0.0383562	2	2	2	Yes	0	1	0	0	0	Yes	0	0	0	1	0	2		2		3		0	1	21			2	Metronidazole	21	2	2	3	1	2			0	1	7	Meropenem	108	3	2	3	1
491	1	1	8	50	2	1	2	No	0	0	0	0	0	No	0	0	0	0	0	2		2		3		0	1	21			1	Amoxicillin and enzyme inhibitor	1	1	1	2	1	2			0	1	0
492	1	2	2	0.00547945	2	2	2	Yes	0	1	0	0	0	Yes	0	0	0	1	0	2		2		3		0	1	21			2	Benzylpenicillin	120000	3	2	2	1	2			0	1	0	Gentamicin	12	2	2	1	1
493	1	2	0	0.00273973	2	2	2	Yes	0	1	0	0	0	Yes	0	0	0	1	0	2		2		3		0	2
494	1	2	2	0.00547945	1	2	2	Yes	0	1	0	0	0	Yes	0	0	0	1	0	2		2		3		0	1	21			2	Benzylpenicillin	100000	3	2	2	1	2			0	1	0	Gentamicin	10	2	2	1	1
495	1	2	0	0.00273973	2	2	2	Yes	0	1	0	0	0	Yes	0	0	0	1	0	2		2		3		0	1	21			2	Benzylpenicillin	35000	3	2	3	1	2			0	1	0	Gentamicin	2.1	2	2	1	1
496	1	2	10	0.030137	1	2	1	Yes	0	1	0	0	0	Yes	0	0	0	1	0	1	1	2		3		0	1	17	21		3	Amikacin	30	2	2	1	1	2			1	1	0	Meropenem	100	2	2	3	1
497	1	2	4	0.0109589	2	2	2	Yes	0	1	0	0	0	Yes	0	0	0	1	0	2		2		3		0	1	21			2	Benzylpenicillin	165000	3	2	2	1	2			0	1	2	Gentamicin	16.5	2	2	1	1
498	1	1	3	39	2	1	2	No	0	0	0	0	0	No	0	0	0	0	0	2		2		3		0	2
499	1	6	14	15	2	3	2	No	0	0	0	0	0	No	0	0	0	0	0	2		2		3		0	1	21			1	Amoxicillin and enzyme inhibitor	625	2	1	2	1	2			0	1	0
500	1	3	4	23	1	1	2	Yes	0	1	0	0	0	No	0	0	0	0	0	1	2	2		3		0	2
501	1	3	9	53	1	3	2	Yes	0	1	0	0	0	Yes	1	0	0	0	0	1	1	2		3		0	2
502	1	3	10	19	1	1	2	Yes	0	1	0	0	0	Yes	1	0	0	0	0	1	1	2		3		0	1	21			1	Ceftriaxone	2	1	2	1	0	2			0	1	0
503	1	1	3	20	2	3	2	Yes	0	1	0	0	0	No	0	0	0	0	0	1	1	2		2		0	1	21			1	Amoxicillin and enzyme inhibitor	1.2	1	2	3	1	1	2	2	0	1	0
504	1	1	6	25	2	3	2	Yes	0	1	0	0	0	No	0	0	0	0	0	1	1	2		2		0	1	21			1	Amoxicillin and enzyme inhibitor	1	1	1	2	1	1	2	3	0	1	0
505	1	3	259	29	1	2	2	Yes	0	1	0	0	0	No	0	0	0	0	0	1	1	2		3		0	2
506	1	3	40	39	1	2	2	Yes	0	1	0	0	0	No	0	0	0	0	0	1	1	2		3		0	1	21			1	Cefuroxime	500	2	1	2	1	1	2	3	1	0	0
507	1	3	33	51	1	2	2	Yes	0	1	0	0	0	Yes	0	0	0	0	0	1	1	2		2		0	2
508	1	3	84	16	2	3	2	Yes	1	1	0	0	0	No	0	0	0	0	0	1	1	2		2		0	2
509	1	3	28	61	2	2	2	Yes	0	1	0	0	0	No	0	0	0	0	0	1	2	2		3		0	2
510	1	3	50	23	2	2	2	Yes	0	1	0	0	0	Yes	0	0	0	0	1	1	1	2		3		0	2
511	1	4	4	40	2	3	2	Yes	1	1	0	0	0	No	0	0	0	0	0	2		2		1	1	1	1	1	19	20	1	Ceftriaxone	2	1	2	2	1	2			1	1	0
512	1	4	5	74	1	3	3	Yes	1	1	0	0	0	No	0	0	0	0	0	2		2		2		0	1	5	20	12	1	Ceftriaxone	1	1	2	2	1	0			1	1	0
513	1	4	4	35	1	2	3	Yes	1	1	0	0	0	No	0	0	0	0	0	2		2		2		0	1	12	7		1	Ciprofloxacin	500	2	1	2	1	0			1	1	9
514	1	4	5	28	2	3	1	Yes	0	1	0	0	0	No	0	0	0	0	0	2		2		2		0	1	6	14		1	Tazobactam	4.5	1	2	3	1	2			0	0	0
515	1	1	3	25	2	3	2	Yes	0	1	0	0	0	No	0	0	0	0	0	1	1	2		2		0	1	21			1	Amoxicillin and enzyme inhibitor	1.2	1	2	3	1	1	2	2	0	1	0
516	1	1	3	23	2	3	1	Yes	0	1	0	0	0	No	0	0	0	0	0	2		2		2		0	1	21			2	Amoxicillin and enzyme inhibitor		5	2	7	0	2			0	1	0	Metronidazole		5	2	7	0
517	1	4	6	17	2	2	2	Yes	0	1	0	0	0	No	0	0	0	0	0	2		2		2		0	2
518	1	4	53	33	1	3	2	Yes	0	1	0	0	0	No	0	0	0	0	0	2		2		2		1	2
519	1	4	5	62	1	3	2	Yes	1	1	0	0	0	No	0	0	0	0	0	2		2		2		0	2
520	1	4	47	38	2	1	1	Yes	1	1	0	0	0	No	0	0	0	0	0	1	2	2		1	1	0	2
521	1	2	5	3	1	2	2	Yes	0	1	0	0	0	No	0	0	0	0	0	2		1	1	2		0	1	11			1	Ceftazidime	800	2	2	3	1	2			1	1	0
522	1	2	104	6	1	2	1	Yes	1	1	1	0	0	Yes	0	0	0	1	0	2		2		3		0	2
523	1	2	0	1	1	3	2	Yes	0	1	0	0	0	No	0	0	0	0	0	2		2		2		0	1	5	21		2	Benzathinebenzylpenicillin	450000	3	2	4	1	0			0	1	0	Gentamicin	67.5	2	2	1	1
524	1	2	29	1	2	3	3	Yes	0	1	0	0	0	Yes	0	0	0	1	0	2		2		2		0	2
525	1	2	20	3	1	1	1	Yes	0	1	0	0	0	No	0	0	0	0	0	2		2		2		1	2
526	1	2	38	5	1	1	2	Yes	0	1	0	0	0	No	0	0	0	0	0	1	1	2		2		0	2
527	1	1	3	21	2	3	2	Yes	0	1	0	0	0	No	0	0	0	0	0	1	1	2		2		0	1	21			1	Amoxicillin and enzyme inhibitor	1.2	1	2	2	1	1	2	2	0	1	0
528	1	2	30	3	2	1	1	Yes	0	1	0	0	0	No	0	0	0	0	0	2		2		2		0	1	1	20		2	Amikacin	180	2	2	1	1	2			1	1	1	Amoxicillin and enzyme inhibitor	360	2	2	2	1
529	1	2	6	0.0136986	1	2	1	Yes	0	1	0	0	0	Yes	0	0	0	1	0	2		2		2		0	1	21			3	Benzylpenicillin	200000	3	2	2	1	2			0	1	0	Gentamicin	20	2	2	1	1
530	1	2	26	0.25	1	1	1	Yes	0	1	0	0	0	Yes	0	0	0	1	0	2		2		2		0	1	5	3		1	Azithromycin	43	2	1	1	1	0			1	1	1
531	1	2	10	0.0273973	2	2	2	Yes	0	1	0	0	0	Yes	0	0	0	1	0	2		2		3		0	2
532	1	2	6	0.0164384	2	2	2	Yes	0	1	0	0	0	Yes	0	0	0	1	0	2		2		3		0	1	20	21		1	Ceftazidime	40	2	2	2	1	2			1	1	0
533	1	2	40	0.0833333	1	2	1	Yes	0	1	0	0	0	Yes	0	0	0	1	0	2		2		3		0	2
534	1	2	73	0.166667	1	2	2	Yes	0	1	0	0	0	Yes	0	0	0	1	0	2		2		3		0	2
535	1	6	5	65	2	3	2	Yes	1	1	0	0	0	Yes	0	0	0	0	0	1	1	2		3		0	1	21			1	Cefuroxime	750	2	2	3	1	1	2	3	0	0	0
536	1	6	5	44	2	1	1	Yes	0	1	0	0	0	No	0	0	0	0	0	2		2		3		0	2
537	1	6	10	60	2	2	1	Yes	0	1	0	0	1	No	0	0	0	0	0	2		2		2		0	2
538	1	3	50	42	1	3	2	Yes	0	1	0	0	0	Yes	0	0	0	0	0	1	1	2		1	1	0	2
539	1	3	44	35	1	2	2	Yes	0	1	0	0	0	No	0	0	0	0	0	1	2	2		3		0	2
540	1	1	42	32	2	2	2	No	0	0	0	0	0	No	0	0	0	0	0	1	1	2		2		0	1	12	14		1	Penicillins combinations with other antibacterials	1	1	4	2	1	0			0	1	0
541	1	1		30	2	2	2	Yes	0	1	0	0	0	No	0	0	0	0	0	1	1	2		2		0	1	14			1	Penicillins combinations with other antibacterials	625	2	1	2	1	1	2	3	0	1	0
542	1	3	4	77	1	2	2	Yes	1	1	0	0	0	No	0	0	0	0	0	2		2		3		0	1	21			1	Ciprofloxacin	500	2	1	2	1	2			1	1	10
543	1	3	14	40	1	2	2	Yes	0	1	0	0	0	No	0	0	0	0	0	1	2	2		1	1	0	1	10			2	Metronidazole	500	2	2	3	1	0			1	1	12	Flucloxacillin	500	2	2	4	1
544	1	3	54	43	2	1	1	No	0	0	0	0	0	No	0	0	0	0	0	2		2		1	1	0	1	21			1	Levofloxacin	500	2	1	2	1	2			1	1	5
545	1	3	11	35	2	1	2	Yes	0	1	0	0	0	No	0	0	0	0	0	1	2	2		3		0	1	10			1	Clindamycin	300	2	1	3	1	2			1	1	4
546	1	3	6	29	2	3	2	No	0	0	0	0	0	No	0	0	0	0	0	1	2	2		3		0	2
547	1	3	35	28	2	1	1	Yes	1	0	0	0	0	No	0	0	0	0	0	2		2		3		0	1	10			1	Levofloxacin	500	2	1	2	1	2			1	1	3
548	1	3	147	23	1	2	2	Yes	1	1	1	0	0	Yes	1	0	0	0	0	1	1	2		3		0	2
549	1	3	56	77	1	2	3	No	0	0	0	0	0	No	0	0	0	0	0	2		2		3		0	2
550	1	5	5	21	2	2	2	Yes	0	1	0	0	0	No	0	0	0	0	0	2		2		3		0	1	7			1	Levofloxacin	500	2	2	1	1	0			1	1	1
551	1	5	1	62	2	2	2	Yes	0	1	0	0	0	No	0	0	0	0	0	2		2		3		0	2
552	1	1	9	23	2	2	2	No	0	0	0	0	0	No	0	0	0	0	0	2		2		2		0	1	14	10		1	Ceftriaxone	1	1	2	2	1	2			1	1	2
553	1	1	2	27	2	2	1	Yes	0	0	0	0	0	No	0	0	0	0	0	1	1	2		1	1	0	1	14			3	Ceftriaxone	1	1	2	2	1	1	2	3	1	1	1	Metronidazole	400	2	2	3	1
554	1	5	2	39	2	2	2	Yes	0	1	0	0	0	No	0	0	0	0	0	2		2		3		0	2
555	1	5	7	63	1	2	2	Yes	1	1	0	0	0	No	0	0	0	0	0	2		2		2		0	2
556	1	5	2	42	1	1	1	Yes	0	1	0	0	1	No	0	0	0	0	0	2		2		2		0	2
557	1	5	2	13	2	1	2	No	0	0	0	0	0	No	0	0	0	0	0	2		2		3		0	2
558	1	2	526	5	1	2	3	Yes	0	1	0	0	0	No	0	0	0	0	0	2		2		3		0	2
559	1	2	108	5	1	2	2	Yes	0	1	0	0	0	No	0	0	0	0	0	2		2		3		0	2
560	1	2	134	9	1	2	3	Yes	0	1	0	0	0	No	0	0	0	0	0	2		2		3		0	2
561	1	2	89	7	1	2	3	Yes	0	1	0	0	0	No	0	0	0	0	0	2		2		2		0	2
562	1	2	298	12	1	2	3	Yes	0	1	0	0	0	No	0	0	0	0	0	1	1	1	1	3		0	2
563	1	2	307	13	1	2	1	Yes	0	1	0	0	0	No	0	0	0	0	0	2		2		3		0	2
564	1	1	2	24	2	2	2	Yes	0	0	0	0	0	No	0	0	0	0	0	1	1	2		1	1	0	1	14			3	Ceftriaxone	1	1	2	2	1	2			1	1	2	Metronidazole	500	2	2	3	1
565	1	1	2	33	2	3	3	No	0	0	0	0	0	No	0	0	0	0	0	2		2		2		0	2
566	1	6	5	3	2	1	2	Yes	0	1	0	0	0	Yes	0	0	0	0	0	2		2		2		0	2
567	1	5	58	0.416667	2	1	1	Yes	1	1	1	1	0	Yes	1	0	0	1	0	1	1	2		2		0	2
568	1	7	18	31	2	2	2	Yes	1	1	1	0	0	Yes	1	0	0	1	1	1	1	2		3		0	1	16	21		1	Meropenem	1	1	2	3	1	0			1	0	0
569	1	7	145	21	1	2	2	Yes	0	1	1	0	0	Yes	1	0	0	0	0	2		1	2	3		0	2
570	1	6	2	66	1	1	2	No	0	0	0	0	0	No	0	0	0	0	0	2		2		3		0	2
571	1	6	8	49	1	2	2	No	0	0	0	0	0	No	0	0	0	0	0	1	2	2		3		0	2
572	1	1	4	23	2	3	3	No	0	0	0	0	0	No	0	0	0	0	0	2		2		3		0	2
573	1	6	4	38	1	2	2	No	0	0	0	0	0	No	0	0	0	0	0	2		2		3		0	2
574	1	1	4	37	2	3	2	Yes	1	1	0	0	0	No	0	0	0	0	0	1	1	2		1	1	0	1	21			2	Amoxicillin and enzyme inhibitor	625	2	1	2	1	2			0	1	0	Metronidazole	500	2	1	3	1
575	1	3	15	0.0833333	1	3	2	Yes	0	1	0	0	0	No	0	0	0	0	0	1	3	2		3		0	2
576	1	1	4	27	2	2	2	No	0	0	0	0	0	No	0	0	0	0	0	2		2		2		0	2
577	1	3	5	7	2	1	2	Yes	0	1	0	0	0	Yes	1	0	0	0	0	1	1	2		3		0	1	8			1	Ceftriaxone	250	2	2	2	1	1	2	3	1	1	0
578	1	1	4	21	2	2	2	Yes	0	1	0	0	0	No	0	0	0	0	0	1	1	2		2		0	1	21			1	Amoxicillin and enzyme inhibitor	1	1	1	2	1	2			0	1	2
579	1	3	8	0.0833333	1	1	2	Yes	0	1	0	0	0	No	0	0	0	0	0	2		2		3		0	1	17			1	Ceftriaxone	100	2	2	1	1	0			1	1	0
580	2	1	2	24	2	3	2	Yes	0	1	0	0	0	No	0	0	0	0	0	2		2		3		0	2
581	2	1	1	30	2	3	3	Yes	0	1	0	0	0	No	0	0	0	0	0	2		2		2		0	2
582	2	1	1	60	2	3	2	No	0	0	0	0	0	No	0	0	0	0	0	2		2		2		0	2
583	2	1	1	38	2	3	3	Yes	0	1	0	0	0	No	0	0	0	0	0	2		2		2		0	2
584	2	3	2	25	1	1	2	No	0	0	0	0	0	No	0	0	0	0	0	1	2	2		3		0	1	20			1	Amoxicillin	500	2	1	3	0	2			0	1	0
585	2	1	2	33	2	2	3	Yes	0	1	0	0	0	No	0	0	0	0	0	2		2		2		0	2
586	2	3	3	22	1	3	3	Yes	0	1	0	0	0	No	0	0	0	0	0	1	3	2		3		0	1	9			2	Ceftriaxone	2	1	2	1	1	2			1	1	0	Flucloxacillin	500	2	1	4	1
587	2	3	105	20	1	2	2	Yes	1	1	0	0	0	Yes	0	0	0	0	0	1	1	2		3		0	2
588	2	2	1	1	1	3	3	Yes	0	1	0	0	0	Yes	0	0	0	1	0	2		1	2	3		0	1	5	7	19	1	Ceftriaxone	680	2	2	1	1	0			1	1	0
589	2	2	4	0.583333	1	2	3	Yes	0	1	0	0	0	No	0	0	0	0	0	2		1	1	3		0	1	20			1	Ceftriaxone	50	2	2	2	0	2			1	1	0
590	2	2	10	0.583333	2	2	3	Yes	0	1	0	0	0	Yes	0	0	0	1	0	2		1	2	3		0	1	5			1	Cefepime	410	2	2	3	0	0			1	0	0
591	2	2	9	0.0246575	2	3	3	Yes	0	1	0	0	0	No	0	0	0	0	0	2		1	2	3		0	1	17			2	Ceftazidime	150	2	2	2	1	2			1	1	1	Flucloxacillin	150	2	2	3	1
592	2	2	5	0.0575342	1	1	2	Yes	0	1	0	0	0	Yes	0	0	0	1	0	2		1	2	3		0	1	17			2	Benzylpenicillin	154500	3	2	2	0	2			0	1	0	Gentamicin	23.18	2	2	1	0
593	2	2	10	0.0356164	1	3	2	Yes	0	1	0	0	0	No	0	0	0	0	0	2		2		3		0	2
594	2	2	16	0.0547945	1	2	3	Yes	0	1	0	0	0	Yes	0	0	0	1	0	2		2		3		0	2
595	2	3	1	4	2	2	2	No	0	0	0	0	0	No	0	0	0	0	0	2		2		3		0	2
596	2	3	1	17	2	1	2	No	0	0	0	0	0	No	0	0	0	0	0	2		2		3		0	2
597	2	3	3	2	2	2	3	Yes	0	1	0	0	0	No	0	0	0	0	0	2		2		3		0	1	20			1	Ceftriaxone	750	2	2	1	1	2			1	1	1
598	2	3	1	40	2	3	2	Yes	0	1	0	0	0	No	0	0	0	0	0	2		2		3		0	2
599	2	3	89	48	2	2	3	Yes	0	1	0	0	0	No	0	0	0	0	0	2		1	2	3		0	2
600	2	3	3	20	2	1	1	Yes	0	1	0	0	0	Yes	0	0	0	0	0	1	1	2		2		0	1	1			2	Vancomycin	500	2	2	3	1	2			1	1	6	Metronidazole	500	2	2	3	1
601	2	4	6	20	2	2	2	Yes	0	1	0	0	0	No	0	0	0	0	0	2		1	2	3		1	2
602	2	4	1	40	2	3	3	Yes	0	1	0	0	0	No	0	0	0	0	0	2		2		3		0	2
603	2	4	21	90	2	3	3	Yes	1	1	1	0	0	Yes	0	0	0	0	1	2		1	2	3		0	2
604	2	4	1	28	2	1	1	Yes	0	1	0	0	0	No	0	0	0	0	0	2		2		3		0	2
605	2	4	5	42	2	3	3	Yes	0	1	0	0	0	No	0	0	0	0	0	2		1	2	3		0	2
606	2	4	14	30	1	2	2	Yes	0	1	0	0	0	No	0	0	0	0	0	1	3	2		3		0	2
607	2	4	5	33	1	2	2	Yes	0	1	0	0	0	No	0	0	0	0	0	2		2		3		0	1	8			2	Metronidazole	750	2	2	3	1	2			1	1	6	Ceftriaxone	2	1	2	1	1
608	2	4	12	77	1	1	1	Yes	1	1	0	0	0	Yes	0	0	0	1	0	1	1	2		3		0	1	8			1	Metronidazole	400	2	1	3	0	2			0	1	1
609	2	4	5	38	1	1	3	Yes	1	1	0	0	0	Yes	0	0	0	1	0	1	1	2		3		0	1	20			1	Ceftriaxone	1	1	2	2	1	2			1	1	2
610	2	2	2	0.00547945	1	2	2	Yes	0	1	0	0	0	Yes	0	0	0	0	1	2		2		3		0	1	20			2	Benzylpenicillin	150000	3	2	2	0	2			0	1	0	Gentamicin	15	2	2	1	0
611	2	2	3	0.00821918	1	2	1	Yes	0	1	0	0	0	Yes	0	0	0	1	0	2		2		3		0	1	20			2	Benzylpenicillin	70000	3	2	2	0	2			0	1	0	Gentamicin	7	2	2	1	0
612	2	1	4	29	2	2	3	Yes	0	1	0	0	0	No	0	0	0	0	0	2		2		2		0	1	14			2	Amoxicillin and enzyme inhibitor	625	2	1	2	1	2			0	1	4	Metronidazole	400	2	1	3	1
613	2	1	2	24	2	3	2	Yes	0	1	0	0	0	No	0	0	0	0	0	2		2		2		0	2
614	2	1	3	30	2	3	3	Yes	0	1	0	0	0	No	0	0	0	0	0	2		2		2		0	1	14			2	Ceftriaxone	2	1	2	1	1	2			1	1	1	Metronidazole	500	2	2	3	1
615	2	1	5	22	2	3	2	Yes	0	1	0	0	0	No	0	0	0	0	0	2		1	2	2		0	2
616	2	1	1	53	2	1	3	No	0	0	0	0	0	No	0	0	0	0	0	2		2		2		0	2
617	2	1	2	34	2	1	3	Yes	0	1	0	0	0	No	0	0	0	0	0	2		2		2		0	2
618	2	1	1	19	2	3	1	Yes	1	1	0	0	0	Yes	1	0	0	0	0	1	1	2		2		0	1	14			2	Ceftriaxone	2	1	2	1	1	2			1	1	0	Metronidazole	500	2	2	3	1
619	2	1	2	27	2	2	3	Yes	0	1	0	0	0	No	0	0	0	0	0	2		2		3		0	1	5			2	Ceftriaxone	2	1	2	1	1	2			1	1	0	Metronidazole	500	2	2	3	1
620	2	7	20	50	2	3	2	Yes	1	1	1	0	0	Yes	1	0	0	1	1	2		2		3		0	1	20			1	Meropenem	1	1	2	3	0	2			1	0	0
621	2	7	9	52	2	1	2	Yes	1	1	0	0	0	Yes	1	0	0	1	1	2		2		3		0	1	20			1	Ceftriaxone	2	1	2	1	0	2			1	1	0
622	2	7	5	38	2	3	3	Yes	1	1	0	0	0	No	0	0	0	0	0	2		2		2		0	1	5			2	Ceftriaxone	2	1	2	2	0	2			1	1	0	Metronidazole	500	2	2	3	0
623	2	7	3	72	1	1	1	Yes	1	1	0	0	0	Yes	0	0	0	1	0	2		1	2	3		0	1	17			1	Ceftriaxone	2	1	2	1	1	2			1	1	0
624	2	3	27	65	1	3	3	No	0	0	0	0	0	No	0	0	0	0	0	2		2		3		0	2
625	2	3	40	33	1	2	2	Yes	1	1	0	0	0	Yes	1	0	0	0	0	1	1	2		3		0	1	9			1	Ceftriaxone	2	1	2	1	1	2			1	1	0
626	2	3	9	40	1	3	3	Yes	0	1	0	0	0	No	0	0	0	0	0	2		2		3		0	1	20			1	Ceftriaxone	2	1	2	1	1	2			1	1	6
627	2	3	90	24	1	2	2	Yes	1	1	0	0	0	Yes	0	0	0	0	1	1	1	2		3		0	2
628	2	4	3	58	1	1	1	Yes	0	1	0	0	0	No	0	0	0	0	0	2		2		3		0	2
629	2	4	3	36	1	3	2	Yes	0	1	0	0	0	No	0	0	0	0	0	2		1	2	3		0	1	1			1	Ceftriaxone	2	1	2	1	1	2			1	1	0
630	2	4	7	51	1	1	2	Yes	0	1	0	0	0	No	0	0	0	0	0	2		2		3		0	2
631	2	4	10	31	1	3	2	Yes	0	1	0	0	1	No	0	0	0	0	0	2		2		3		0	1	20			2	Piperacillin and enzyme inhibitor	2.25	1	2	3	1	2			0	0	4	Levofloxacin	250	2	2	1	1
632	2	4	12	42	1	3	3	Yes	0	1	0	0	0	No	0	0	0	0	0	2		2		3		0	2
633	2	4	1	62	1	2	2	No	0	0	0	0	0	No	0	0	0	0	0	2		2		3		0	2
634	2	4	6	58	1	3	3	Yes	1	1	0	0	0	No	0	0	0	0	0	2		2		3		0	1	20			1	Ciprofloxacin	500	2	1	2	1	2			1	1	7
635	2	4	7	49	1	2	3	Yes	0	1	0	0	0	Yes	0	0	0	1	0	1	1	2		3		0	2
636	2	2	23	0.0657534	2	2	2	Yes	0	1	0	0	0	Yes	1	0	0	1	0	1	2	2		3		0	1	9			2	Flucloxacillin	100	2	2	2	0	2			0	1	11	Ciprofloxacin	33	2	2	2	1
637	2	2	7	0.0191781	2	2	2	Yes	0	1	0	0	0	Yes	0	0	0	1	1	2		2		3		0	1	17			1	Gentamicin	15	2	2	1	0	2			1	1	2
638	2	3	1	60	1	1	3	Yes	0	1	0	0	0	No	0	0	0	0	0	1	2	2		3		0	2
639	2	1	1	19	2	2	2	No	0	0	0	0	0	No	0	0	0	0	0	2		2		2		0	2
640	2	3	4	32	1	2	3	Yes	0	1	0	0	0	Yes	0	0	0	0	0	1	1	2		3		0	1	20			1	Ceftriaxone	1	1	2	1	1	0			1	1	0
641	2	1	1	30	2	2	3	No	0	0	0	0	0	No	0	0	0	0	0	2		2		2		0	2
642	2	3	8	54	1	3	1	No	0	0	0	0	0	No	0	0	0	0	0	2		2		2		0	2
643	2	1	1	32	2	1	2	No	0	0	0	0	0	No	0	0	0	0	0	1	3	2		2		0	2
644	2	3	10	49	1	2	3	Yes	0	1	0	0	0	No	0	0	0	0	0	1	2	2		2		0	1	20			1	Ceftriaxone	1	1	2	1	0	2			1	1	0
645	2	3	2	38	1	3	3	No	0	0	0	0	0	No	0	0	0	0	0	2		2		3		0	1	9			1	Clindamycin	300	2	1	4	1	0			0	1	0
646	2	3	3	22	1	2	3	Yes	0	1	0	0	0	No	0	0	0	0	0	2		2		3		0	1	20			1	Ceftriaxone	2	1	2	1	1	2			1	1	1
647	2	2	3	0.666667	2	2	2	Yes	0	1	0	0	0	Yes	0	0	0	1	0	2		1	2	2		0	1	5			1	Ceftriaxone	604	2	2	1	1	2			1	1	0
648	2	2	15	0.916667	1	2	3	Yes	1	1	0	0	0	Yes	0	0	0	1	0	2		1	2	2		0	1	1			3	Ceftriaxone	776	2	2	1	1	0			1	1	0	Cefepime	485	2	2	3	1
649	2	3	9	31	2	3	3	Yes	0	1	0	0	0	No	0	0	0	0	0	1	2	2		3		0	1	9			3	Clindamycin	600	2	2	2	1	0			1	1	0	Metronidazole	500	2	2	3	1
650	2	3	3	8	1	1	2	Yes	0	1	0	0	0	No	0	0	0	0	0	1	2	2		3		0	2
651	2	3	17	0.25	2	3	3	Yes	0	1	0	0	0	No	0	0	0	0	0	1	1	2		3		0	1	20			1	Ceftriaxone	250	2	2	1	1	2			0	1	0
652	2	3	14	50	2	3	3	Yes	0	1	0	0	0	No	0	0	0	0	0	1	3	2		3		0	1	9			2	Flucloxacillin	500	2	2	4	1	0			1	1	0	Ceftriaxone	2	1	2	1	1
653	2	3	36	9	1	2	2	Yes	0	1	0	0	0	Yes	0	0	0	0	0	1	2	1	2	2		1	2
654	2	3	10	85	2	2	2	Yes	0	1	0	0	0	No	0	0	0	0	0	1	3	2		3		0	2
655	2	4	2	30	1	2	2	Yes	0	1	0	0	0	No	0	0	0	0	0	2		1	2	1	2	0	1	21			1	Sulfamethoxazole and trimethoprim	960	2	1	1	0	1	1	3	0	1	0
656	2	4	1	34	1	1	2	Yes	0	1	0	0	0	No	0	0	0	0	0	2		1	2	1	1	1	1	21			1	Sulfamethoxazole and trimethoprim	960	2	1	1	0	1	1	3	0	1	0
657	2	4	38	56	1	1	2	Yes	0	1	0	0	0	No	0	0	0	0	0	2		2		1	1	0	2
658	2	4	11	24	1	1	2	Yes	0	1	0	0	1	No	0	0	0	0	0	2		2		3		0	2
659	2	4	11	40	1	3	3	Yes	0	1	0	0	0	Yes	0	0	0	1	0	2		1	2	1	1	0	1	1	21		2	Ceftriaxone	2	1	2	2	1	0			1	1	0	Sulfamethoxazole and trimethoprim	960	2	1	1	0
660	2	4	29	70	1	3	3	Yes	0	1	0	0	0	No	0	0	0	0	0	2		2		3		0	2
661	2	4	7	26	1	3	3	No	0	0	0	0	0	No	0	0	0	0	0	1	1	2		3		0	1	10			2	Clindamycin	300	2	1	3	0	0			1	1	5	Ceftriaxone	2	1	2	1	0
662	2	4	109	39	1	2	2	Yes	0	1	0	0	0	No	0	0	0	0	0	1	3	1	2	3		0	2
663	2	2	4	0.0164384	2	2	2	Yes	0	1	0	0	0	No	0	0	0	0	0	2		2		3		0	1	17			2	Benzylpenicillin	175000	3	2	2	0	0			0	1	1	Gentamicin	17.5	2	2	1	0
664	2	2	3	0.0109589	1	3	3	Yes	0	1	0	0	0	No	0	0	0	0	0	2		2		3		0	1	17			2	Benzylpenicillin	175000	3	2	2	0	0			0	1	0	Gentamicin	17.5	2	2	1	0
665	2	2	1	0.00273973	2	2	2	Yes	0	1	0	0	0	No	0	0	0	0	0	2		2		3		0	1	17			2	Benzylpenicillin	135000	3	2	2	0	0			0	1	0	Gentamicin	13.5	2	2	1	0
666	2	4	36	53	1	2	2	Yes	0	1	0	0	0	No	0	0	0	0	0	1	2	1	2	3		0	2
667	2	1	8	35	2	2	2	Yes	0	1	0	0	0	No	0	0	0	0	0	2		1	2	2		0	2
668	2	1	1	33	2	2	3	Yes	0	1	0	0	0	No	0	0	0	0	0	2		2		2		0	2
669	2	1	1	21	2	1	2	Yes	0	1	0	0	0	No	0	0	0	0	0	2		2		2		0	1	14			1	Metronidazole	500	2	2	3	1	2			0	1	1
670	2	1	1	23	2	2	2	Yes	0	1	0	0	0	No	0	0	0	0	0	2		2		3		0	2
671	2	1	28	70	2	3	3	No	0	0	0	0	0	No	0	0	0	0	0	2		2		3		0	2
672	2	1	7	24	2	3	3	Yes	0	1	0	0	0	No	0	0	0	0	0	2		2		2		0	1	14			2	Cefixime	400	2	1	2	0	2			0	0	2	Nitrofurantoin	100	2	1	2	1
673	2	1	1	23	2	3	2	Yes	0	0	0	0	0	No	0	0	0	0	0	2		2		3		0	2
674	2	1	2	25	2	3	3	No	0	0	0	0	0	No	0	0	0	0	0	2		2		3		0	1	14			2	Amoxicillin	500	2	1	3	1	2			0	1	3	Metronidazole	500	2	1	3	1
675	2	1	27	33	2	1	2	Yes	0	1	0	0	0	No	0	0	0	0	0	2		2		3		0	2
676	2	2	12	2	2	1	3	Yes	0	1	0	0	0	Yes	0	0	0	1	0	2		1	2	3		0	1	1	20		1	Ceftriaxone	700	2	2	1	1	2			1	1	0
677	2	2	1	0.75	1	3	3	Yes	0	1	0	0	0	No	0	0	0	0	0	2		2		3		0	1	17	20		1	Ceftriaxone	624	2	2	1	0	2			1	1	0
678	2	2	3	0.833333	1	2	2	Yes	0	1	0	0	0	Yes	0	0	0	1	0	2		1	2	3		0	1	1			1	Ceftriaxone	395	2	2	2	1	2			1	1	1
679	2	2	4	0.583333	2	2	2	Yes	0	1	0	0	0	Yes	0	0	0	1	0	2		2		3		0	1	5			2	Ceftriaxone	592	2	2	1	0	2			1	1	0	Metronidazole	55.5	2	2	3	0
680	2	2	15	0.0833333	2	3	2	Yes	0	1	0	0	0	Yes	0	0	0	1	0	2		1	2	3		0	1	17			1	Ceftriaxone	125	2	2	3	0	2			1	1	1
681	2	2	6	2	1	1	3	Yes	0	1	0	0	0	No	0	0	0	0	0	2		1	2	3		0	1	1			1	Cefepime	495	2	2	3	0	2			1	0	1
682	2	3	8	31	2	2	2	Yes	1	1	0	0	0	No	0	0	0	0	0	1	1	2		3		0	1	8			2	Meropenem	1	1	2	3	1	2			1	0	2	Gentamicin	80	2	2	3	1
683	2	3	10	53	2	3	2	Yes	0	1	0	0	0	No	0	0	0	0	0	2		2		3		0	1	9			1	Gentamicin	80	2	2	1	1	2			1	1	0
684	2	3	11	3	1	2	2	Yes	0	1	0	0	0	No	0	0	0	0	0	1	3	2		3		0	1	9			1	Amoxicillin and enzyme inhibitor	375	2	1	2	1	2			0	1	5
685	2	3	12	54	2	2	2	Yes	0	1	0	0	0	No	0	0	0	0	0	1	3	2		3		0	2
686	2	3	20	11	2	2	2	Yes	1	1	0	0	0	Yes	0	0	0	1	0	1	1	1	2	3		0	2
687	2	3	15	0.0833333	1	3	3	Yes	0	1	0	0	0	No	0	0	0	0	0	1	1	2		3		0	2
688	2	4	3	15	2	3	3	Yes	0	1	0	0	0	No	0	0	0	0	0	2		2		3		0	2
689	2	4	3	70	2	2	2	Yes	0	1	0	0	0	No	0	0	0	0	0	2		2		3		0	2
690	2	4	2	48	2	3	3	Yes	0	1	0	0	0	No	0	0	0	0	0	2		1	2	1	1	0	1	1			1	Ceftriaxone	2	1	2	2	1	2			1	1	1
691	2	4	1	25	2	3	2	Yes	0	1	0	0	0	No	0	0	0	0	0	2		2		1	1	0	2
692	2	4	45	40	2	2	2	Yes	0	1	0	0	0	Yes	0	0	0	1	0	2		1	2	1	1	0	1	1			1	Sulfamethoxazole and trimethoprim	960	2	1	1	0	2			0	1	0
693	2	2	10	0.030137	1	2	2	Yes	0	1	0	0	0	Yes	0	0	0	1	0	2		2		3		0	2
694	2	2	3	0.0109589	1	2	2	Yes	0	1	0	0	0	Yes	0	0	0	1	0	2		2		3		0	2
695	2	2	3	0.00821918	1	2	2	Yes	0	1	0	0	0	Yes	0	0	0	1	0	2		2		3		0	1	17			2	Benzylpenicillin	175000	3	2	2	0	2			0	1	0	Gentamicin	17.5	2	2	1	0
696	2	2	4	0.00821918	2	2	2	Yes	0	1	0	0	0	Yes	0	0	0	1	0	2		2		3		0	1	20			2	Benzylpenicillin	165000	3	2	2	0	2			0	1	0	Gentamicin	16.5	2	2	1	0
697	2	1	2	26	2	3	2	Yes	1	1	0	0	0	Yes	1	0	0	0	0	1	1	2		2		0	2
698	2	1	1	22	2	2	2	Yes	0	1	0	0	0	No	0	0	0	0	0	1	3	2		2		0	2
699	2	1	1	19	2	2	2	Yes	0	1	0	0	0	No	0	0	0	0	0	2		2		2		0	2
700	2	1	0	36	2	3	3	Yes	0	1	0	0	0	No	0	0	0	0	0	1	3	2		2		0	2
701	2	1	3	19	2	2	3	Yes	1	1	0	0	0	Yes	1	0	0	0	0	1	1	2		2		0	2
702	2	2	5	1	2	1	3	Yes	0	1	0	0	0	No	0	0	0	0	0	2		1	2	3		0	2
703	2	2	4	0.166667	1	2	3	Yes	0	1	0	0	0	No	0	0	0	0	0	2		1	2	3		0	1	4			2	Benzylpenicillin	400000	3	2	4	0	0			1	1	0	Gentamicin	40	2	2	1	0
704	2	2	6	8	1	2	3	Yes	0	1	0	0	0	Yes	0	0	0	1	0	2		1	2	3		0	2
705	2	2	3	12	2	3	3	Yes	0	1	0	0	0	No	0	0	0	0	0	2		1	2	2		0	1	3			2	Benzylpenicillin	1.6	3	2	4	0	0			1	1	2	Gentamicin	240	2	2	1	0
706	2	2	17	0.5	1	1	1	Yes	0	1	0	0	0	Yes	0	0	0	1	0	2		1	2	2		0	1	1			2	Ceftriaxone	570	2	2	1	1	0			1	1	0	Vancomycin	85.5	2	2	4	1
707	2	2	10	6	2	1	3	Yes	0	1	0	0	0	No	0	0	0	0	0	2		1	2	1	1	1	2
708	2	3	2	36	1	2	3	Yes	0	1	0	0	0	Yes	1	0	0	0	0	1	1	2		3		0	2
709	2	3	2	61	1	1	3	Yes	0	1	0	0	0	Yes	1	0	0	0	0	1	1	2		3		0	1	21			1	Ceftriaxone	2	1	2	1	1	2			1	1	0
710	2	3	5	23	1	3	3	Yes	0	1	0	0	0	No	0	0	0	0	0	2		2		3		0	1	10			1	Flucloxacillin	500	2	2	4	1	0			0	1	9
711	2	3	9	29	1	2	3	Yes	0	1	0	0	0	No	0	0	0	0	0	2		2		3		0	1	10			1	Flucloxacillin	500	2	2	4	1	0			0	1	12
712	2	3	25	40	1	2	3	Yes	0	1	0	0	0	No	0	0	0	0	0	2		2		3		0	2
713	2	4	21	47	1	3	3	No	0	0	0	0	0	No	0	0	0	0	0	1	3	2		3		0	2
714	2	4	904	120	2	2	3	No	0	0	0	0	0	No	0	0	0	0	0	2		2		3		0	2
715	2	4	5	40	1	3	3	Yes	0	1	0	0	0	Yes	0	0	0	1	0	2		1	2	1	1	0	1	1			1	Ceftriaxone	2	1	2	2	1	0			1	1	2
716	2	4	14	50	1	2	3	Yes	1	1	0	0	0	No	0	0	0	0	0	2		1	2	1	1	0	2
717	2	4	37	60	1	2	3	Yes	0	1	0	0	0	Yes	0	0	0	0	0	1	3	1	2	3		0	2
718	2	2	26	0.0739726	2	3	2	Yes	0	1	0	0	0	Yes	0	0	0	1	0	2		2		3		0	2
719	2	2	0	0.00821918	1	3	3	Yes	0	1	0	0	0	No	0	0	0	0	0	2		2		3		0	1	17			2	Benzylpenicillin	130000	3	2	2	0	0			1	1	0	Gentamicin	13	2	2	1	0
720	2	2	42	0.0833333	1	1	1	Yes	0	1	0	0	0	Yes	0	0	0	1	0	2		2		3		0	2
721	2	2	4	0.0109589	1	3	3	Yes	0	1	0	0	0	No	0	0	0	0	0	2		2		3		0	1	17			2	Benzylpenicillin	125000	3	2	2	0	0			1	1	1	Gentamicin	12.5	2	2	1	0
722	2	2	23	0.0630137	1	1	1	Yes	0	1	0	0	0	Yes	0	0	0	1	0	2		2		2		0	2
723	2	2	24	0.0630137	2	3	3	Yes	0	1	0	0	0	Yes	0	0	0	1	0	2		2		3		0	2
724	2	1	14	38	2	3	3	Yes	1	1	0	0	0	Yes	1	0	0	0	0	1	1	2		2		0	2
725	2	1	2	34	2	2	3	Yes	0	1	0	0	0	Yes	0	0	0	1	0	2		2		2		0	1	20			1	Amoxicillin and enzyme inhibitor	625	2	1	2	0	2			0	1	1
726	2	1	2	22	2	2	2	Yes	1	1	0	0	0	Yes	1	0	0	0	0	1	1	2		2		0	1	20			2	Ceftriaxone	2	1	2	1	1	2			1	1	0	Metronidazole	500	2	2	3	1
727	2	1	2	20	2	2	3	Yes	0	1	0	0	0	Yes	0	0	0	1	0	2		2		2		0	1	20			3	Amoxicillin	500	2	1	3	1	2			0	1	3	Erythromycin	500	2	1	4	1
728	2	1	2	41	2	3	2	Yes	1	1	0	0	0	Yes	1	0	0	0	0	1	1	2		2		0	1	20			2	Ceftriaxone	2	1	2	1	1	2			1	1	0	Metronidazole	500	2	2	3	1
729	2	1	2	37	2	3	3	Yes	1	1	0	0	0	No	0	0	0	0	0	2		2		1	1	0	1	20			2	Ceftriaxone	2	1	2	1	1	2			1	1	2	Metronidazole	500	2	2	3	1
730	2	1	4	24	2	2	3	Yes	1	1	0	0	0	Yes	1	0	0	0	0	1	1	2		2		0	1	20			2	Ceftriaxone	2	1	2	1	1	2			1	1	2	Metronidazole	500	2	2	3	1
731	2	1	3	19	2	2	3	Yes	1	1	0	0	0	Yes	1	0	0	0	0	1	1	2		2		0	2
732	2	2	4	3	1	2	3	Yes	0	1	0	0	0	Yes	0	0	0	1	0	2		1	2	3		0	1	5			2	Benzylpenicillin	650000	3	2	4	0	0			0	1	2	Gentamicin	65	2	2	1	0
733	2	2	6	8	2	3	3	Yes	0	1	0	0	0	No	0	0	0	0	0	2		1	2	3		0	2
734	2	2	1	0.166667	2	2	3	No	0	0	0	0	0	No	0	0	0	0	0	2		1	2	3		0	2
735	2	2	2	0.583333	2	2	3	Yes	0	1	0	0	0	No	0	0	0	0	0	2		1	2	3		0	1	5			2	Benzylpenicillin	275000	5	2	4	1	0			0	1	0	Gentamicin	41	2	2	1	1
736	2	2	3	0.75	2	2	2	Yes	0	1	0	0	0	No	0	0	0	0	0	2		1	2	3		0	1	4			2	Benzylpenicillin	550000	5	2	4	1	0			0	1	3	Gentamicin	83	2	2	1	1
737	2	3	14	3	1	1	1	Yes	0	1	0	0	0	No	0	0	0	0	0	1	3	2		3		0	1	9			1	Amoxicillin and enzyme inhibitor	375	2	1	7	1	1	1	3	0	1	0
738	2	3	32	0.0833333	1	1	1	Yes	0	1	0	0	0	Yes	1	0	0	1	0	1	1	2		3		0	2
739	2	3	15	0.583333	1	1	1	Yes	0	1	0	0	0	No	0	0	0	0	0	2		2		3		0	2
740	2	3	4	39	2	3	2	No	0	0	0	0	0	No	0	0	0	0	0	2		2		3		0	2
741	2	3	37	44	2	1	3	Yes	0	1	0	0	0	No	0	0	0	0	0	2		2		3		0	1	9			1	Amoxicillin and enzyme inhibitor	625	2	1	2	1	0			0	1	4
742	2	3	91	0.25	1	2	2	Yes	0	1	0	0	0	Yes	0	0	0	1	0	1	1	1	2	3		0	1	17	20		2	Ciprofloxacin	90	2	2	3	1	2			1	1	2	Amikacin	52	2	2	2	0
743	2	4	30	36	2	3	2	Yes	0	1	0	0	0	Yes	0	0	0	0	0	1	2	1	2	2		0	1	5			1	Chloramphenicol	1	1	2	3	1	0			1	0	9
744	2	4	1	57	2	3	2	No	0	0	0	0	0	No	0	0	0	0	0	2		2		1	1	0	2
745	2	4	46	88	2	2	3	Yes	1	1	0	0	0	No	0	0	0	0	0	2		2		2		0	2
746	2	4	1	50	2	2	3	Yes	0	1	0	0	0	No	0	0	0	0	0	2		1	2	3		0	2
747	2	2	4	0.0191781	2	2	2	Yes	0	1	0	0	0	No	0	0	0	0	0	2		2		3		0	1	17			2	Benzylpenicillin	175000	3	2	2	0	0			0	1	1	Gentamicin	17.5	2	2	1	0
748	2	2	7	0.0219178	1	2	2	Yes	0	1	0	0	0	No	0	0	0	0	0	2		2		3		0	1	17			1	Ceftazidime	160	2	4	2	1	0			1	1	1
749	2	2	35	0.0833333	2	2	2	Yes	0	1	0	0	0	Yes	0	0	0	1	0	2		2		3		0	2
750	2	2	9	0.0219178	1	2	2	Yes	0	1	0	0	0	Yes	0	0	0	1	0	2		2		3		0	1	17			2	Amikacin	25.5	2	2	1	0	0			1	1	3	Ceftazidime	85	2	2	2	0
751	2	2	4	0.00821918	2	2	2	No	0	0	0	0	0	No	0	0	0	0	0	2		2		3		0	2
752	2	1	7	34	2	3	3	Yes	1	1	0	0	0	No	0	0	0	0	0	1	1	2		2		0	1	21			2	Ceftriaxone	1	1	2	1	1	2			1	1	0	Metronidazole	500	2	2	3	1
753	2	1	2	19	2	3	2	Yes	1	1	0	0	0	No	0	0	0	0	0	1	3	2		2		0	1	14			2	Amoxicillin	500	2	1	3	1	2			0	1	6	Metronidazole	500	2	1	3	1
754	2	1	2	28	2	3	3	Yes	1	1	0	0	0	No	0	0	0	0	0	1	1	2		2		0	1	21			2	Ceftriaxone	2	1	2	1	1	2			1	1	1	Metronidazole	500	2	2	3	1
755	2	1	1	17	2	3	2	Yes	0	1	0	0	0	No	0	0	0	0	0	1	3	2		2		0	1	14			2	Ceftriaxone	2	1	2	1	1	2			1	1	1	Metronidazole	500	2	2	3	1
756	2	1	4	39	2	2	2	Yes	1	1	0	0	0	No	0	0	0	0	0	1	1	2		2		0	1	21			2	Ceftriaxone	2	1	2	1	1	2			1	1	0	Metronidazole	500	2	2	3	1
757	2	1	1	25	2	3	3	No	0	0	0	0	0	No	0	0	0	0	0	1	3	2		1	3	0	2
758	2	1	5	25	2	1	3	Yes	1	1	0	0	0	No	0	0	0	0	0	1	1	2		2		0	1	21			2	Ceftriaxone	2	1	2	1	1	2			1	1	0	Metronidazole	500	2	2	3	1
759	2	1	3	25	2	3	3	Yes	1	1	0	0	0	Yes	0	0	0	0	1	1	1	2		2		0	1	21			2	Ceftriaxone	2	1	2	1	1	2			1	1	0	Metronidazole	500	2	2	3	1
760	2	2	2	0.166667	1	2	2	Yes	0	1	0	0	0	No	0	0	0	0	0	2		1	2	3		0	1	5			2	Benzylpenicillin	215000	3	2	4	0	2			1	1	0	Gentamicin	32.25	2	2	7	0
761	2	2	4	7	2	1	1	Yes	0	1	0	0	0	No	0	0	0	0	0	2		1	1	3		0	1	1			1	Ceftriaxone	750	2	2	2	0	2			1	1	1
762	2	2	19	0.166667	1	1	2	Yes	0	1	0	0	0	No	0	0	0	0	0	2		1	2	3		0	1	1			3	Vancomycin	30	2	2	3	1	2			1	1	0	Ceftriaxone	300	2	2	1	1
763	2	2	3	0.5	2	1	2	Yes	0	1	0	0	0	No	0	0	0	0	0	2		1	2	3		0	1	1			1	Cefepime	250	2	2	3	1	2			1	0	0
764	2	2	2	1	1	2	2	Yes	0	1	0	0	0	No	0	0	0	0	0	2		1	2	2		0	1	1			1	Ceftriaxone	700	2	2	1	0	2			1	1	0
765	2	2	3	1	1	1	3	Yes	0	1	0	0	0	No	0	0	0	0	0	2		1	2	3		0	1	1			1	Ceftriaxone	600	2	2	2	1	2			1	1	0
766	2	3	3	45	1	2	2	Yes	0	1	0	0	0	Yes	1	0	0	0	0	1	1	2		3		0	1	20			1	Ceftriaxone	2	1	2	1	1	2			1	1	0
767	2	3	24	120	1	3	2	Yes	0	1	0	0	0	No	0	0	0	0	0	2		2		3		0	2
768	2	3	41	43	1	2	2	No	0	0	0	0	0	No	0	0	0	0	0	2		2		3		0	2
769	2	3	30	43	1	2	2	No	0	0	0	0	0	No	0	0	0	0	0	2		2		3		0	2
770	2	4	4	26	1	2	3	Yes	1	1	0	0	0	No	0	0	0	0	0	2		1	2	2		0	2
771	2	4	3	43	1	3	3	Yes	0	1	0	0	0	No	0	0	0	0	0	2		2		3		0	2
772	2	4	1	50	1	2	3	Yes	0	1	0	0	0	No	0	0	0	0	0	2		1	2	1	1	0	2
773	2	4	11	30	1	2	3	Yes	0	1	0	0	0	No	0	0	0	0	0	2		1	2	1	2	1	2
774	2	4	5	48	1	2	2	Yes	0	1	0	0	0	No	0	0	0	0	0	2		2		3		0	2
775	2	2	49	0.166667	2	2	2	Yes	0	1	0	0	0	Yes	0	0	0	1	0	2		2		2		0	2
776	2	2	1	0.00547945	2	2	2	Yes	0	1	0	0	0	Yes	0	0	0	0	1	2		2		3		0	1	20			2	Benzylpenicillin	50000	3	2	2	0	0			1	1	0	Gentamicin	3	2	2	1	0
777	2	2	3	0.00821918	2	2	2	Yes	0	1	0	0	0	No	0	0	0	0	0	2		2		2		0	1	20			2	Benzylpenicillin	145000	3	2	2	0	2			1	1	1	Gentamicin	14.5	2	2	1	0
778	2	2	5	0.0136986	2	2	2	Yes	0	1	0	0	0	Yes	0	0	0	0	1	2		2		2		0	1	20			2	Benzylpenicillin	140000	3	2	2	0	0			1	1	0	Gentamicin	14	2	2	1	0
779	2	1	2	21	2	2	2	Yes	0	1	0	0	0	Yes	0	0	0	0	0	1	1	2		2		0	1	20			2	Ceftriaxone	2	1	2	1	1	2			1	1	0	Metronidazole	500	2	2	3	1
780	2	1	2	21	2	2	2	Yes	0	0	0	0	0	Yes	0	0	0	0	0	2		2		2		0	2
781	2	1	4	26	2	2	1	Yes	1	1	0	0	0	No	0	0	0	0	0	1	1	2		2		0	2
782	2	1	2	19	2	2	2	Yes	0	1	0	0	0	Yes	0	0	0	0	0	1	3	2		2		0	2
783	2	1	5	33	2	2	2	Yes	1	1	0	0	0	Yes	0	0	0	1	0	1	1	2		2		0	1	20			1	Metronidazole	400	2	2	3	1	2			0	1	6
784	2	1	1	22	2	2	2	Yes	0	1	0	0	0	Yes	0	0	0	0	0	1	3	2		2		0	2
785	2	1	4	20	2	2	1	Yes	1	1	0	0	0	No	0	0	0	0	0	1	1	2		2		0	1	20			2	Ceftriaxone	2	1	2	3	1	2			1	1	9	Metronidazole	500	2	2	3	1
786	2	1	2	22	2	2	2	Yes	0	1	0	0	0	No	0	0	0	0	0	2		2		2		0	2
787	2	2	7	0.0164384	1	3	3	Yes	0	1	0	0	0	No	0	0	0	0	0	2		1	2	2		0	1	20			1	Flucloxacillin	183	2	2	2	1	0			0	1	2
788	2	2	4	0.0684932	1	3	2	Yes	0	1	0	0	0	No	0	0	0	0	0	2		2		3		0	1	5			2	Benzylpenicillin	175000	3	2	4	1	0			0	1	2	Gentamicin	26	2	2	1	1
789	2	2	11	0.666667	2	2	2	Yes	0	1	0	0	0	Yes	0	0	0	1	0	2		1	2	2		0	1	1			1	Ceftriaxone	315	2	2	2	1	0			1	1	2
790	2	2	2	0.583333	2	1	2	Yes	0	1	0	0	0	No	0	0	0	0	0	2		1	2	3		0	1	4			2	Benzylpenicillin	255000	3	2	3	1	0			0	1	0	Gentamicin	38	2	2	1	1
791	2	2	7	1	1	3	1	Yes	0	1	0	0	0	Yes	0	0	0	1	0	2		1	2	3		0	1	1	5		2	Cefepime	445	2	2	2	1	0			1	0	2	Amikacin	134	2	2	1	1
792	2	2	4	0.666667	2	2	1	Yes	0	1	0	0	0	No	0	0	0	0	0	2		1	2	2		0	1	17	20		2	Phenoxymethylpenicillin	62.5	2		2	0	1	1	2	0	1	3	Ceftriaxone	500	2	2	1	0
793	2	3	6	80	2	3	1	Yes	0	1	0	0	0	No	0	0	0	0	0	2		2		3		0	2
794	2	3	4	4	1	2	2	No	0	0	0	0	0	No	0	0	0	0	0	2		2		3		0	2
795	2	3	4	46	2	3	2	Yes	0	1	0	0	0	No	0	0	0	0	0	1	1	2		3		0	1	20			2	Ceftriaxone	1	1	2	2	1	2			1	1	2	Metronidazole	500	2	2	3	1
796	2	3	7	14	2	1	1	Yes	0	1	0	0	0	No	0	0	0	0	0	2		2		3		0	1	10	9		2	Flucloxacillin	500	2	1	3	1	0			0	1	10	Vancomycin	2	1	2	2	1
797	2	3	21	9	1	3	1	Yes	1	1	0	0	0	Yes	0	0	0	1	0	1	1	2		3		0	2
798	2	4	22	37	2	3	3	Yes	0	1	0	0	0	Yes	0	1	0	0	0	1	2	1	2	3		0	1	20			1	Ciprofloxacin	500	2	1	2	0	2			1	1	1
799	2	4	11	23	2	1	1	Yes	0	1	0	0	0	No	0	0	0	0	0	2		1	2	3		0	2
800	2	4	4	45	2	2	1	Yes	0	1	0	0	0	No	0	0	0	0	0	2		2		3		0	1	20			1	Amoxicillin and enzyme inhibitor	1.2	1	2	2	1	2			0	1	2
801	2	4	4	32	2	3	1	Yes	0	1	0	0	1	No	0	0	0	0	0	2		1	2	2		0	1	20			1	Ceftriaxone	2	1	2	1	1	2			1	1	0
802	2	4	24	32	2	1	2	Yes	0	1	0	0	0	No	0	0	0	0	0	2		2		2		0	2
803	2	4	20	44	2	2	2	Yes	0	1	0	0	1	No	0	0	0	0	0	1	2	1	2	3		0	1	20			2	Ceftriaxone	1	1	2	2	1	2			1	1	4	Metronidazole	500	2	2	3	1
804	2	4	4	50	1	1	2	Yes	0	1	0	0	0	No	0	0	0	0	0	2		2		3		0	2
805	2	4	53	40	1	2	3	Yes	1	1	0	0	0	No	0	0	0	0	0	1	2	2		3		0	2
806	2	4	116	32	1	2	1	Yes	0	1	0	0	0	No	0	0	0	0	0	1	3	2		3		0	2
807	2	2	10	0.030137	1	2	1	Yes	0	1	0	0	0	Yes	0	0	0	1	0	2		2		3		0	2
808	2	2	2	0.00821918	1	2	2	Yes	0	1	0	0	0	No	0	0	0	0	0	2		2		3		0	1	17			2	Benzylpenicillin	210000	3	2	1	0	0			0	1	0	Gentamicin	21	2	2	1	0
809	3	3	17	38	2	1	1	Yes	0	1	0	0	0	Yes	0	0	0	1	0	1	1	2		2		0	1	9			2	Ceftriaxone	1	1	2	2	0	2			0	1	7	Metronidazole	500	2	2	3	0
810	3	3	28	73	2	1	1	Yes	0	1	0	0	0	No	0	0	0	0	0	1	2	2		2		0	2
811	3	1	1	21	2	2	3	Yes	0	1	0	0	0	No	0	0	0	0	0	2		2		3		0	1	14			1	Ceftriaxone	1	1	2	2	0	2			0	1	1
812	3	1	38	47	2	1	1	Yes	1	1	0	0	0	Yes	0	0	0	0	0	2		2		3		0	2
813	3	1	8	51	2	1	1	Yes	0	1	0	0	0	No	0	0	0	0	0	2		2		3		0	1	14			2	Ceftriaxone	1	1	2	2	0	2			1	1	5	Metronidazole	500	2	2	3	0
814	3	5	21	0.333333	1	1	1	Yes	0	1	0	0	0	No	0	0	0	0	0	1	1	2		2		0	2
815	3	3	2	50	2	1	1	No	0	0	0	0	0	Yes	0	0	0	1	0	2		2		3		0	2
816	3	3	22	58	2	3	1	Yes	0	1	0	0	0	Yes	1	0	0	0	0	1	1	2		2		0	1	1			1	Ceftriaxone	1	1	2	2	0	2			0	1	2
817	3	3	11	22	1	1	1	Yes	0	1	0	0	0	Yes	1	0	0	0	0	1	1	2		2		0	1	10			1	Flucloxacillin	500	2	1	4	0	2			0	1	3
818	3	3	9	36	1	1	1	Yes	0	1	0	0	0	No	0	0	0	0	0	2		2		2		0	1	10			1	Flucloxacillin	500	2	1	4	0	2			0	1	4
819	3	3	7	80	1	3	3	Yes	0	1	0	0	0	Yes	1	0	0	0	0	1	1	2		2		0	1	10			1	Cefuroxime	1.5	1	2	3	0	2			1	0	1
820	3	3	12	31	1	3	3	Yes	0	1	0	0	0	No	0	0	0	0	0	1	1	2		3		0	1	10			1	Cefuroxime	1.5	1	2	2	0	2			1	0	0
821	3	3	22	42	1	3	2	Yes	1	1	0	0	0	Yes	1	0	0	0	0	1	1	2		2		0	1	10			1	Cefuroxime	1500	2	2	3	0	2			1	0	0
822	3	3	6	79	1	1	1	Yes	0	1	0	0	0	No	0	0	0	0	0	1	1	2		3		0	2
823	3	2	6	7	1	2	2	Yes	0	1	0	0	0	No	0	0	0	0	0	2		1	2	2		0	2
824	3	2	31	12	2	3	3	Yes	0	1	0	0	0	No	0	0	0	0	0	1	2	1	2	2		0	2
825	3	2	26	13	1	1	3	Yes	0	1	0	0	0	No	0	0	0	0	0	2		2		3		0	2
826	3	2	2	2	1	2	2	Yes	0	1	0	0	0	No	0	0	0	0	0	2		1	2	2		0	1	1			1	Ceftriaxone	700	2	2	2	0	2			1	1	0
827	3	2	8	13	1	1	2	Yes	0	1	0	0	0	No	0	0	0	0	0	2		2		3		0	1	5			1	Ceftriaxone	1	1	2	1	0	2			1	1	2
828	3	2	2	3	1	1	2	Yes	0	1	0	0	0	No	0	0	0	0	0	2		2		3		0	1	21			1	Sulfamethoxazole and trimethoprim	240	2	1	1	0	2			0	1	0
829	3	2	35	2	2	2	2	Yes	0	1	0	0	0	No	0	0	0	0	0	2		2		2		0	1	21			1	Sulfamethoxazole and trimethoprim	240	2	1	7	0	2			0	1	5
830	3	2	52	9	2	2	2	Yes	0	1	0	0	0	No	0	0	0	0	0	1	2	2		3		0	1	21			1	Sulfamethoxazole and trimethoprim	480	2	1	7	0	2			0	1	7
831	3	1	31	29	2	3	2	Yes	0	1	0	0	0	No	0	0	0	0	0	2		2		1	1	0	1	1			1	Sulfamethoxazole and trimethoprim	1920	2	1	2	0	2			0	1	19
832	3	1	6	23	2	3	3	Yes	0	1	0	0	0	No	0	0	0	0	0	2		2		2		0	2
833	3	1	1	21	2	2	2	No	0	0	0	0	0	No	0	0	0	0	0	2		2		2		0	2
834	3	1	1	34	2	2	2	Yes	0	0	0	0	0	No	0	0	0	0	0	2		2		2		0	2
835	3	1	37	26	2	2	2	No	0	0	0	0	0	No	0	0	0	0	0	2		2		2		0	2
836	3	1	5	34	2	3	2	Yes	1	0	0	0	0	No	0	0	0	0	0	2		1	2	2		0	2
837	3	1	4	36	2	2	2	Yes	0	1	0	0	0	No	0	0	0	0	0	2		2		2		0	2
838	3	4	1	28	1	1	2	Yes	0	1	0	0	0	Yes	0	0	0	0	0	2		2		3		0	1	5			1	Ceftriaxone	1	1	2	2	0	0			1	1	0
839	3	4	24	54	1	3	2	Yes	0	1	0	0	0	No	0	0	0	0	0	2		2		2		0	2
840	3	4	18	54	2	3	2	Yes	0	1	0	0	0	No	0	0	0	0	0	2		1	2	1	1	0	1	21			1	Sulfamethoxazole and trimethoprim	960	2	1	1	0	2			0	1	3
841	3	4	8	34	2	3	2	Yes	0	1	0	0	0	No	0	0	0	0	0	2		2		1	1	0	1	1			1	Ceftriaxone	2	1	2	2	0	2			1	1	2
842	3	4	4	58	2	3	2	Yes	1	1	0	0	0	No	0	0	0	0	0	2		2		1	1	0	1	14			1	Sulfamethoxazole and trimethoprim	960	2	1	1	0	1	1	3	0	1	2
843	3	4	6	52	2	2	2	Yes	0	1	0	0	0	No	0	0	0	0	0	2		2		2		0	2
844	3	4	5	45	1	3	2	Yes	0	1	0	0	0	No	0	0	0	0	0	2		2		2		0	1	5			1	Ceftriaxone	1	1	2	2	0	0			1	1	1
845	3	4	14	86	1	3	2	Yes	0	1	0	0	0	Yes	0	0	0	1	0	2		1	2	2		0	2
846	3	6	7	57	1	2	2	No	0	0	0	0	0	No	0	0	0	0	0	2		2		2		0	2
847	3	6	1	55	1	1	2	No	0	0	0	0	0	No	0	0	0	0	0	2		2		3		0	2
848	3	6	1	59	1	2	2	Yes	0	1	0	0	0	No	0	0	0	0	0	2		2		3		0	2
849	3	5	188	28	2	2	2	No	0	0	0	0	0	No	0	0	0	0	0	2		1	2	2		0	2
850	3	5	15	32	1	3	2	Yes	0	1	0	0	0	No	0	0	0	0	0	2		2		3		0	2
851	3	5	7	30	2	3	2	Yes	0	1	0	0	0	No	0	0	0	0	0	2		2		3		0	2
852	3	5	73	55	2	3	2	No	0	0	0	0	0	No	0	0	0	0	0	2		1	2	2		0	1	7			2	Doxycycline	100	2	1	2	0	2			1	1	1	Metronidazole	400	2	1	3	0
853	3	5	60	52	2	3	2	Yes	0	1	0	0	0	No	0	0	0	0	0	2		1	2	1	1	0	1	21			1	Sulfamethoxazole and trimethoprim	960	2	1	1	0	1	1	3	0	1	2
854	3	5	55	120	2	1	1	No	0	0	0	0	0	No	0	0	0	0	0	2		1	2	2		0	2
855	3	5	23	60	1	3	2	Yes	0	1	0	0	0	No	0	0	0	0	0	2		2		2		0	2
856	3	2	32	0.0833333	2	2	2	Yes	0	1	0	0	0	Yes	0	0	0	1	0	2		2		2		0	2
857	3	2	28	0.0739726	2	2	2	Yes	0	1	0	0	0	Yes	0	0	0	1	0	2		2		3		0	2
858	3	2	11	0.0273973	2	2	2	Yes	0	1	0	0	0	Yes	0	0	0	1	0	2		2		3		0	2
859	3	2	3	0.00547945	2	2	2	Yes	0	1	0	0	0	Yes	0	0	0	1	0	2		2		3		0	1	20			2	Benzylpenicillin	125000	3	2	2	0	2			1	1	0	Gentamicin	12	2	2	1	0
860	3	2	3	0.00547945	2	2	2	Yes	0	1	0	0	0	No	0	0	0	0	0	2		2		3		0	1	20			2	Benzylpenicillin	150000	3	2	2	0	2			1	1	0	Gentamicin	15	2	2	1	0
861	3	6	4	70	2	1	2	Yes	0	1	0	0	0	No	0	0	0	0	0	2		2		3		0	1	20			1	Amoxicillin and enzyme inhibitor	1.2	1	2	2	0	2			0	1	2
862	3	6	2	31	1	2	2	Yes	0	1	0	0	0	No	0	0	0	0	0	2		1	2	2		0	2
863	3	6	7	88	2	1	2	Yes	0	1	0	0	0	Yes	0	0	0	1	0	2		2		3		0	1	9	17		1	Meropenem	1	1	2	3	1	0			1	0	0
864	3	3	12	49	2	2	2	Yes	0	1	0	0	0	No	0	0	0	0	0	2		2		1	1	0	1	20			1	Amoxicillin and enzyme inhibitor	1.2	1	2	2	0	2			0	1	1
865	3	3	13	63	2	1	1	Yes	0	1	0	0	0	No	0	0	0	0	0	2		2		3		0	1	20			1	Ceftriaxone	2	1	2	1	0	2			1	1	0
866	3	3	1	51	2	2	2	Yes	0	1	0	0	0	No	0	0	0	0	0	2		2		1	1	0	1	10			2	Flucloxacillin	500	2	2	4	0	2			0	1	0	Metronidazole	500	2	2	3	0
867	3	3	16	19	2	2	2	Yes	0	1	0	0	0	No	0	0	0	0	0	2		2		2		0	1	20			1	Ceftriaxone	1	1	2	2	1	2			1	1	13
868	3	5	2	45	2	3	2	No	0	0	0	0	0	No	0	0	0	0	0	1	2	2		3		0	2
869	3	3	15	34	1	1	1	Yes	1	1	0	0	0	Yes	0	0	0	1	0	2		2		2		0	1	20			2	Amoxicillin	500	2	1	2	1	2			1	1	3	Clarithromycin	500	2	1	2	1
870	3	3	8	30	1	2	2	Yes	0	1	0	0	0	No	0	0	0	0	0	2		2		3		0	1	20			2	Ceftriaxone	2	1	2	1	0	2			0	1	0	Metronidazole	500	2	2	3	0
871	3	3	116	30	1	2	3	Yes	1	1	0	0	0	Yes	0	0	1	1	0	2		2		3		0	1	20			1	Amoxicillin and enzyme inhibitor	625	2	1	2	0	2			0	1	0
872	3	3	3	45	1	2	2	Yes	0	1	0	0	0	No	0	0	0	0	0	2		2		3		0	1	20			1	Ceftriaxone	1	1	2	1	0	2			1	1	0
873	3	3	5	32	1	1	1	Yes	1	1	0	1	0	Yes	1	0	0	1	0	1	1	2		2		1	2
874	3	3	4	50	1	2	2	Yes	1	1	0	0	0	No	0	0	0	0	0	2		1	2	2		0	2
875	3	3	8	22	1	2	2	Yes	0	1	0	0	0	Yes	1	0	0	0	0	1	1	2		2		0	1	9			3	Flucloxacillin	500	2	2	4	0	2			0	1	0	Metronidazole	500	2	2	3	0
876	3	2	3	11	2	2	2	Yes	1	1	0	0	0	Yes	1	0	0	0	0	1	1	2		3		0	1	3			1	Ceftriaxone	1	1	2	1	0	2			0	1	0
877	3	2	9	0.166667	2	1	2	Yes	0	1	0	0	0	Yes	0	0	0	1	0	2		1	2	2		0	1	20			1	Ceftriaxone	150	2	2	1	1	2			1	1	0
878	3	2	14	13	1	3	3	Yes	0	1	0	0	0	Yes	1	0	0	0	0	1	1	2		3		0	2
879	3	2	124	6	2	2	2	Yes	1	1	1	0	0	Yes	1	0	0	0	0	1	1	1	2	2		0	2
880	3	2	8	6	1	2	2	Yes	0	1	0	0	0	Yes	1	0	0	0	0	1	2	2		3		0	2
881	3	2	382	12	1	2	1	Yes	0	1	0	0	0	Yes	1	0	0	0	0	1	1	2		2		0	2
882	3	2	4	12	2	2	2	No	0	0	0	0	0	No	0	0	0	0	0	2		2		3		0	2
883	3	2	11	3	1	2	2	Yes	0	1	0	0	0	No	0	0	0	0	0	2		2		3		0	1	20			1	Ceftriaxone	250	2	2	1	0	2			1	1	0
884	3	2	116	4	1	2	2	Yes	0	1	0	0	0	No	0	0	0	0	0	2		2		3		0	2
885	3	2	23	1	1	1	1	Yes	0	1	0	0	0	Yes	1	0	0	0	0	1	2	2		3		0	2
886	3	2	11	2	1	2	2	Yes	0	1	0	0	0	No	0	0	0	0	0	2		2		3		0	2
887	3	2	229	10	2	2	1	Yes	1	1	0	0	0	Yes	1	0	0	0	1	1	2	2		3		0	1	9			1	Ceftriaxone	500	2	2	2	0	2			1	1	3
888	3	2	48	2	1	2	2	Yes	0	1	0	0	0	No	0	0	0	0	0	2		2		3		0	1	20			1	Flucloxacillin	250	2	2	4	0	2			0	1	0
889	3	2	46	12	1	1	1	Yes	0	1	0	0	0	No	0	0	0	0	0	2		2		3		0	2
890	3	4	4	35	1	1	3	Yes	0	1	0	0	0	No	0	0	0	0	0	2		2		1	1	0	1	5	9		3	Flucloxacillin	500	2	2	4	0	2			0	1	2	Sulfamethoxazole and trimethoprim	1920	2	1	3	1
891	3	4	8	37	1	2	2	Yes	0	1	0	0	0	No	0	0	0	0	0	2		1	2	2		0	2
892	3	4	4	43	1	3	3	No	0	0	0	0	0	No	0	0	0	0	0	2		2		3		0	2
893	3	4	4	56	1	2	2	Yes	0	1	0	0	0	No	0	0	0	0	0	2		2		3		0	1	20			2	Ceftriaxone	1	1	2	2	0	2			1	1	0	Azithromycin	500	2	1	1	0
894	3	4	7	51	2	2	2	Yes	0	1	0	0	0	No	0	0	0	0	0	2		2		1	1	1	1	5			3	Ceftriaxone	2	1	2	2	0	2			1	1	0	Azithromycin	500	2	1	1	0
895	3	4	7	47	2	2	2	Yes	0	1	0	0	0	No	0	0	0	0	0	2		2		2		0	2
896	3	4	11	49	2	2	2	Yes	1	1	0	0	0	No	0	0	0	0	0	2		1	2	2		0	2
897	3	4	3	71	2	2	2	Yes	0	1	0	0	0	No	0	0	0	0	0	2		2		2		0	2
898	3	4	19	51	2	2	2	Yes	0	1	0	0	0	No	0	0	0	0	0	2		2		3		0	2
899	3	4	7	42	2	1	1	No	0	0	0	0	0	No	0	0	0	0	0	2		1	2	2		0	2
900	3	4	14	44	1	1	2	Yes	0	1	0	0	0	No	0	0	0	0	0	2		2		2		0	2
901	3	7	32	46	1	2	2	Yes	1	1	1	0	0	Yes	1	0	1	1	1	1	1	2		3		0	1	20			2	Meropenem	1	1	2	3	1	2			1	0	0	Vancomycin	500	2	2	3	1
902	3	7	6	40	1	1	1	Yes	1	1	1	0	0	Yes	1	0	0	1	1	1	1	2		3		0	2
903	3	7	5	68	2	2	2	Yes	1	1	0	0	0	Yes	1	0	1	1	1	1	1	2		3		0	1	20			1	Ceftriaxone	1	1	2	2	0	2			1	1	0
904	3	2	2	0.0164384	1	2	2	Yes	0	1	0	0	0	No	0	0	0	0	0	2		2		3		0	2
905	3	2	9	0.0246575	1	1	1	Yes	0	1	0	0	0	No	0	0	0	0	0	2		2		3		0	1	20			1	Cefepime	102	2	2	2	0	2			1	0	0
906	3	2	75	0.166667	2	2	2	Yes	0	1	0	0	0	Yes	0	0	0	1	0	2		2		3		0	2
907	3	2	6	0.0136986	2	2	2	Yes	0	1	0	0	0	No	0	0	0	0	0	2		2		3		0	2
908	3	2	59	0.166667	1	1	1	Yes	0	1	0	0	0	Yes	1	0	0	0	1	1	1	2		3		0	2
909	3	6	4	44	2	1	1	Yes	0	1	0	0	0	No	0	0	0	0	0	2		2		1	1	0	1	20			1	Ceftriaxone	1	1	2	2	0	2			1	1	0
910	3	6	5	42	1	3	3	Yes	1	1	0	0	0	Yes	1	0	0	0	0	1	1	2		3		0	1	20			1	Ceftriaxone	1	1	2	2	1	2			1	1	0
911	3	6	65	22	2	2	2	Yes	1	1	0	0	0	Yes	1	0	0	0	1	1	1	1	2	2		0	2
912	3	3	11	33	2	3	2	Yes	0	1	0	0	0	No	0	0	0	0	0	2		2		3		0	2
913	3	1	15	32	2	3	3	Yes	1	1	0	0	0	Yes	0	0	0	0	1	1	1	2		1	1	0	2
914	3	1	18	46	2	3	2	Yes	1	1	0	0	0	No	0	0	0	0	0	2		2		3		0	2
915	3	1	9	30	2	1	1	No	0	0	0	0	0	No	0	0	0	0	0	2		2		1	1	0	2
916	3	3	13	50	2	2	2	Yes	1	1	0	0	0	Yes	1	0	0	1	0	1	2	2		2		0	1	9	20	10	3	Meropenem	500	2	2	3	0	2			1	0	0	Vancomycin	1	1	2	3	0
917	3	3	19	66	2	3	3	Yes	0	1	0	0	0	No	0	0	0	0	0	2		2		2		0	2
918	3	3	14	20	1	1	2	Yes	0	1	0	0	0	No	0	0	0	0	0	2		2		3		0	2
919	3	3	4	23	1	2	2	Yes	0	1	0	0	0	No	0	0	0	0	0	1	2	2		3		0	1	21			1	Ceftriaxone	1	1	2	2	1	1	2	3	1	1	0
920	3	3	7	16	1	2	2	Yes	0	1	0	0	0	No	0	0	0	0	0	2		2		2		0	2
921	3	3	55	23	1	1	1	Yes	1	1	0	0	0	Yes	1	0	0	0	0	1	2	2		2		1	1	9	20		2	Vancomycin	1	1	2	3	0	2			1	1	12	Meropenem	500	2	2	3	0
922	3	3	11	82	1	1	2	Yes	0	1	0	0	0	Yes	0	0	0	1	0	1	2	1	2	2		0	1	1			2	Ceftriaxone	1	1	2	2	0	0			1	1	6	Metronidazole	500	2	2	3	0
923	3	3	16	32	1	2	2	Yes	1	1	0	0	0	Yes	1	0	0	1	0	1	2	1	2	2		0	2
924	3	2	2	0.916667	1	2	2	Yes	0	1	0	0	0	No	0	0	0	0	0	2		2		3		0	1	3	20		2	Gentamicin	34	2	2	1	0	2			1	1	0	Benzylpenicillin	225000	3	2	4	0
925	3	2	6	0.416667	1	1	2	Yes	0	1	0	0	0	Yes	0	0	0	0	0	2		1	2	3		0	1	5			1	Ceftriaxone	300	2	2	1	1	2			1	1	0
926	3	2	6	1	2	1	1	Yes	0	1	0	0	0	Yes	0	0	0	0	0	2		2		3		0	2
927	3	2	2	0.583333	2	2	3	Yes	0	1	0	0	0	Yes	0	0	0	0	0	2		2		3		0	1	5			2	Benzylpenicillin	300000	3	2	4	1	2			0	1	1	Gentamicin	45	2	2	1	1
928	3	2	10	3	1	1	2	Yes	0	1	0	0	0	No	0	0	0	0	0	2		2		2		0	2
929	3	2	30	13	2	1	1	Yes	1	1	0	0	0	Yes	0	0	0	1	0	1	2	2		2		0	1	20			1	Sulfamethoxazole and trimethoprim	960	2	1	7	0	2			0	1	0
930	3	2	5	14	2	1	3	Yes	0	1	0	0	0	No	0	0	0	0	0	2		2		3		0	2
931	3	2	6	1	2	1	2	Yes	0	1	0	0	0	No	0	0	0	0	0	2		2		3		0	1	20			2	Ceftriaxone	80	2	2	1	1	2			1	1	0	Amikacin	75	2	2	2	1
932	3	1	4	40	2	2	3	Yes	1	1	0	0	0	No	0	0	0	0	0	2		2		2		0	2
933	3	1	4	33	2	2	2	Yes	1	1	0	0	0	No	0	0	0	0	0	2		1	2	3		0	1	14			2	Ceftriaxone	1	1	2	2	1	2			1	1	2	Metronidazole	500	2	2	3	1
934	3	1	10	20	2	1	2	Yes	0	1	0	0	0	No	0	0	0	0	0	2		1	2	2		0	2
935	3	1	11	28	2	1	3	Yes	1	1	0	0	0	No	0	0	0	0	0	2		1	2	2		0	2
936	3	1	6	22	2	2	2	Yes	1	1	0	0	0	Yes	1	0	0	0	0	1	1	2		2		0	1	21			2	Ceftriaxone	1	1	2	2	1	1	2	3	1	1	2	Metronidazole	500	2	2	3	1
937	3	1	9	27	2	2	2	Yes	0	1	0	0	0	No	0	0	0	0	0	2		2		3		0	2
938	3	1	4	21	2	2	2	Yes	1	1	0	0	0	No	0	0	0	0	0	2		2		2		0	2
939	3	1	2	27	2	2	2	Yes	1	1	0	0	0	Yes	1	0	0	0	0	1	1	2		2		0	1	20			2	Ceftriaxone	1	1	2	1	0	2			1	1	0	Metronidazole	500	2	2	3	0
940	3	4	12	87	2	3	2	Yes	0	1	0	0	0	No	0	0	0	0	0	2		1	2	3		0	2
941	3	4	6	56	1	2	2	Yes	0	1	0	0	0	No	0	0	0	0	0	2		2		2		0	2
942	3	4	8	44	2	2	2	Yes	1	1	0	0	0	No	0	0	0	0	0	2		1	2	1	1	1	1	5	21		2	Amoxicillin and enzyme inhibitor	1	1	1	2	1	2			0	1	2	Sulfamethoxazole and trimethoprim	960	2	1	1	0
943	3	4	2	96	1	1	2	Yes	0	1	0	0	0	No	0	0	0	0	0	2		2		3		0	1	5			1	Ceftriaxone	1	1	2	2	0	2			1	1	0
944	3	4	19	39	2	1	3	Yes	0	1	0	0	0	No	0	0	0	0	0	1	2	2		2		0	2
945	3	4	8	31	2	1	2	Yes	0	1	0	0	0	No	0	0	0	0	0	2		2		3		0	2
946	3	4	3	60	1	2	2	Yes	1	1	0	0	0	No	0	0	0	0	0	2		2		1	1	0	1	5	21		3	Ceftriaxone	1	1	2	2	0	2			1	1	0	Sulfamethoxazole and trimethoprim	960	2	1	1	0
947	3	4	2	21	1	2	2	Yes	0	1	0	0	0	No	0	0	0	0	0	2		2		3		0	1	17	7		2	Ceftriaxone	1	1	2	1	1	2			1	1	0	Metronidazole	500	2	2	3	1
948	3	6	18	68	1	1	2	Yes	0	1	0	0	0	No	0	0	0	0	0	1	2	2		3		0	1	20			1	Ceftriaxone	1	1	2	2	0	2			1	1	2
949	3	6	25	49	1	1	1	Yes	0	1	0	0	1	No	0	0	0	0	0	1	1	2		3		0	2
950	3	6	3	44	1	2	1	Yes	0	1	0	0	0	Yes	1	0	0	0	0	1	1	2		3		0	1	7			3	Amoxicillin and enzyme inhibitor	1.2	1	2	2	1	2			0	1	2	Metronidazole	500	2	2	3	1
951	3	5	4	46	2	3	2	Yes	0	1	0	0	0	No	0	0	0	0	0	2		2		3		0	2
952	3	5	13	20	1	2	2	Yes	0	1	0	0	0	No	0	0	0	0	0	2		1	2	3		0	2
953	3	5	14	19	1	2	2	Yes	0	1	0	0	0	No	0	0	0	0	0	2		1	2	2		0	2
954	3	5	3	36	1	2	2	Yes	0	1	0	0	0	No	0	0	0	0	0	2		1	2	3		0	2
955	3	5	28	26	2	3	2	No	0	0	0	0	0	No	0	0	0	0	0	2		2		3		0	2
956	3	5	31	35	2	2	2	Yes	0	1	0	0	0	No	0	0	0	0	0	2		2		3		0	2
957	3	2	29	0.0833333	1	2	2	Yes	0	1	0	0	0	Yes	0	0	0	1	0	2		2		3		0	2
958	3	2	19	0.0575342	1	2	2	Yes	0	1	0	0	0	Yes	0	0	0	1	0	2		2		3		0	2
959	3	2	10	0.0410959	1	1	1	Yes	0	1	0	0	0	Yes	1	0	0	1	1	1	1	2		3		0	1	20			2	Metronidazole	20	2	2	2	0	2			0	1	2	Meropenem	100	2	2	2	0
960	3	2	11	0.0273973	2	2	2	Yes	0	1	0	0	0	Yes	0	0	0	1	0	2		2		3		0	1	17			2	Cefepime	75	2	2	2	0	2			1	0	7	Amikacin	10	2	2	2	0
961	3	2	13	0.0833333	2	2	2	Yes	0	1	0	0	0	Yes	0	0	0	1	0	2		2		3		0	1	17			1	Meropenem	136	2	2	2	0	2			1	0	1
962	3	6	3	26	2	2	2	Yes	0	1	0	0	0	Yes	1	0	0	0	1	1	1	2		3		0	1	20			1	Flucloxacillin	500	2	2	4	0	2			0	1	0
963	3	6	3	44	2	1	2	Yes	0	1	0	0	0	Yes	0	0	0	0	0	1	1	2		3		0	1	20			1	Cefuroxime	1.5	1	2	3	0	2			0	0	0
964	3	6	2	56	1	3	2	Yes	1	1	0	0	0	Yes	0	0	0	0	0	1	1	2		3		0	1	20			2	Levofloxacin	750	2	2	1	0	2			0	1	0	Metronidazole	500	2	2	3	1
965	3	3	11	50	2	1	1	Yes	0	1	0	0	0	Yes	1	0	0	0	0	1	2	2		3		0	2
966	3	3	20	28	2	1	1	Yes	1	0	0	0	0	Yes	1	0	0	0	0	1	1	2		2		0	1	1			2	Ceftriaxone	2	1	2	1	1	2			0	1	0	Metronidazole	500	2	2	3	1
967	3	3	4	31	2	1	1	No	0	0	0	0	0	No	0	0	0	0	0	2		2		3		0	2
968	3	3	14	66	2	3	2	Yes	0	1	0	0	0	Yes	1	0	0	0	0	1	1	2		3		0	2
969	3	3	166	35	2	2	2	No	0	0	0	0	0	No	0	0	0	0	0	2		2		3		0	2
970	3	5	7	5	2	1	2	No	0	0	0	0	0	No	0	0	0	0	0	1	2	2		2		0	2
971	3	3	9	48	1	3	2	Yes	0	1	0	0	0	No	0	0	0	0	0	1	1	2		3		0	1	10			1	Flucloxacillin	1	1	1	4	1	2			1	1	0
972	3	3	3	25	1	2	2	Yes	0	1	0	0	0	No	0	0	0	0	0	2		2		3		0	1	9			1	Flucloxacillin	500	2	1	4	0	2			0	1	0
973	3	3	10	25	1	1	1	Yes	0	1	0	0	0	Yes	1	0	0	0	0	1	3	1	2	2		0	1	9			1	Flucloxacillin	500	2	1	4	0	2			0	1	0
974	3	3	5	34	1	1	1	Yes	0	1	0	0	0	Yes	1	0	0	0	0	1	2	2		3		0	1	9			3	Flucloxacillin	500	2	2	4	1	2			0	1	0	Gentamicin	120	2	2	2	1
975	3	3	5	24	1	3	2	Yes	0	1	0	0	0	Yes	1	0	0	0	0	1	3	2		2		0	1	9			2	Flucloxacillin	1	1	2	4	1	2			0	1	3	Gentamicin	120	2	2	2	1
976	3	3	18	18	1	3	2	Yes	0	1	0	0	0	No	0	0	0	0	0	1	1	2		3		0	1	9			1	Cefazolin	1	1	2	2	0	2			1	1	0
977	3	3	15	23	1	3	2	Yes	0	1	0	0	0	No	0	0	0	0	0	2		2		2		0	2
978	3	2	3	1	1	1	2	Yes	0	1	0	0	0	No	0	0	0	0	0	2		1	2	3		0	1	5			3	Meropenem	160	2	2	3	0	2			1	0	0	Vancomycin	80	2	2	3	0
979	3	2	4	10	1	2	2	Yes	0	1	0	0	0	No	0	0	0	0	0	2		2		3		0	1	20			1	Ceftriaxone	1	1	2	1	0	2			1	1	0
980	3	2	18	0.916667	1	1	2	Yes	0	1	0	0	0	Yes	0	0	0	1	0	2		1	2	3		0	1	1			3	Vancomycin	90	2	2	3	0	2			1	1	0	Meropenem	170	2	2	3	0
981	3	2	13	0.5	2	3	2	Yes	0	1	0	0	0	No	0	0	0	0	0	2		1	2	3		0	1	5			3	Ceftriaxone	375	2	2	1	0	2			1	1	0	Metronidazole	60	2	2	3	0
982	3	2	9	9	2	1	2	Yes	0	1	0	0	0	No	0	0	0	0	0	2		2		3		0	1	20			1	Cefepime	1.35	5	2	3	0	2			1	0	0
983	3	2	46	8	2	1	2	Yes	1	0	0	0	0	No	0	0	0	0	0	2		1	2	2		0	1	20			1	Sulfamethoxazole and trimethoprim	480	2	1	7	0	2			0	1	0
984	3	2	2	11	1	1	2	Yes	0	1	0	0	0	No	0	0	0	0	0	2		2		3		0	2
985	3	2	50	12	2	1	1	Yes	0	1	0	0	0	No	0	0	0	0	0	2		2		3		0	2
986	3	2	2	7	2	1	1	No	0	0	0	0	0	No	0	0	0	0	0	2		2		3		0	2
987	3	2	16	9	1	1	1	Yes	0	1	0	0	0	Yes	1	0	0	0	0	1	1	2		3		0	2
988	3	2	99	9	1	2	2	Yes	0	1	0	0	0	Yes	1	0	0	0	0	1	2	1	2	3		0	1	9			1	Ceftriaxone	500	2	2	2	0	2			1	1	0
989	3	2	15	3	1	1	1	Yes	0	1	0	0	0	Yes	1	0	0	1	0	1	1	1	1	2		0	2
990	3	2	82	14	2	2	2	Yes	0	1	0	0	0	Yes	1	0	0	0	0	1	1	2		3		0	2
991	3	4	6	32	2	1	1	Yes	0	1	0	0	0	No	0	0	0	0	0	2		1	2	1	1	0	1	20			1	Metronidazole	500	2	2	3	0	2			0	1	0
992	3	4	2	66	2	1	2	Yes	0	1	0	0	0	No	0	0	0	0	0	2		1	2	3		0	1	20			1	Metronidazole	500	2	2	3	0	2			0	1	0
993	3	4	30	36	2	2	2	Yes	0	1	0	0	0	Yes	1	0	0	0	0	1	1	2		3		0	1	12	7		2	Ceftriaxone	1	1	2	2	0	2			1	1	0	Metronidazole	500	2	2	3	0
994	3	4	14	18	2	2	2	Yes	0	1	0	0	0	No	0	0	0	0	0	2		2		1	2	0	1	12	14		1	Doxycycline	100	2	1	2	0	2			1	1	0
995	3	4	6	46	2	2	2	No	0	0	0	0	0	No	0	0	0	0	0	2		1	2	1	1	0	2
996	3	4	3	28	1	1	1	Yes	0	1	0	0	0	No	0	0	0	0	0	2		2		3		0	2
997	3	4	3	44	1	3	2	No	0	0	0	0	0	No	0	0	0	0	0	2		2		1	1	0	1	21			1	Sulfamethoxazole and trimethoprim	960	2	1	1	0	1	1	3	0	1
998	3	4	27	26	1	1	1	Yes	0	1	0	0	0	No	0	0	0	0	0	2		2		2		0	2
999	3	4	3	28	1	2	2	Yes	0	1	0	0	0	No	0	0	0	0	0	2		1	2	2		0	2
1000	3	6	6	56	2	1	2	Yes	0	1	0	0	0	Yes	1	0	0	0	0	2		2		3		0	1	7	20		2	Ceftriaxone	2	1	2	1	0	2			1	1	0	Metronidazole	500	2	2	3	0
1001	3	6	2	56	2	1	2	No	0	0	0	0	0	No	0	0	0	0	0	2		2		2		0	1	20			1	Ciprofloxacin	500	2	1	2	1	2			1	1	0
1002	3	6	18	80	2	3	2	Yes	0	1	0	0	0	Yes	0	0	0	1	0	2		2		2		0	1	20			1	Ceftriaxone	1	1	2	2	0	2			1	1	0
1003	3	5	42	21	1	1	2	No	0	0	0	0	0	No	0	0	0	0	0	2		2		3		1	2
1004	3	5	17	31	1	1	2	Yes	0	1	0	0	0	No	0	0	0	0	0	2		2		2		0	2
1005	3	5	2	30	1	2	2	No	0	0	0	0	0	No	0	0	0	0	0	2		2		3		0	2
1006	3	5	2	26	1	3	2	Yes	0	1	0	0	0	No	0	0	0	0	0	2		2		3		0	2
1007	3	5	3	33	2	3	3	Yes	0	1	0	0	0	No	0	0	0	0	0	2		1	2	3		0	1	20			1	Amoxicillin and enzyme inhibitor	625	2	1	2	1	2			0	1	0
1008	3	5	10	55	2	2	2	Yes	0	1	0	0	0	No	0	0	0	0	0	2		1	2	3		0	2
1009	3	5	32	21	2	1	2	Yes	0	1	0	0	0	No	0	0	0	0	0	2		2		3		0	1	20			1	Amoxicillin	500	2	1	3	0	2			0	1	0
1010	3	2	2	0.00273973	1	2	2	Yes	0	1	0	0	0	No	0	0	0	0	0	2		2		3		0	2
1011	3	2	9	0.0684932	1	1	1	Yes	0	1	0	0	0	No	0	0	0	0	0	2		2		3		0	2
1012	3	2	3	0.00547945	2	2	2	Yes	0	1	0	0	0	No	0	0	0	0	0	2		2		3		0	1	20			1	Benzylpenicillin	160000	3	2	2	0	2			0	1	1
1013	3	2	3	0.00821918	2	2	2	Yes	0	1	0	0	0	Yes	0	0	0	1	0	2		2		3		0	2
1014	3	2	1	0.00273973	1	2	2	Yes	0	1	0	0	0	No	0	0	0	0	0	2		2		3		0	2
1015	3	6	3	54	2	2	2	Yes	0	1	0	0	0	Yes	1	0	0	0	0	1	1	2		3		0	1	10			1	Clindamycin	600	2	2	3	0	2			1	1	1
1016	3	6	11	58	1	1	2	Yes	0	1	0	0	0	No	0	0	0	0	0	2		2		3		0	2
1017	3	6	99	92	2	2	2	Yes	0	1	0	0	0	No	0	0	0	0	0	2		2		3		0	1	11			1	Ceftriaxone	1	1	2	1	0	2			1	1	0
1018	3	3	48	66	2	1	2	Yes	0	1	0	0	0	Yes	1	0	0	0	0	1	3	2		2		0	2
1019	3	3	8	63	2	1	2	Yes	1	1	0	0	0	Yes	1	0	0	0	1	1	1	2		3		0	1	20			1	Ceftriaxone	1	1	2	2	0	2			1	1	0
1020	3	1	3	65	2	1	1	Yes	1	1	0	0	0	No	0	0	0	0	0	2		2		3		0	1	20			1	Metronidazole	500	2	2	3	0	2			0	1	1
1021	3	1	11	40	2	1	1	Yes	1	1	0	0	0	Yes	1	0	0	0	0	1	1	2		3		0	1	20			1	Ceftriaxone	1	1	2	2	1	2			1	1	0
1022	3	1	21	45	2	2	2	Yes	0	1	0	0	0	Yes	0	0	0	0	0	2		2		3		0	1	20			2	Metronidazole	500	2	2	3	0	2			1	1	7	Ceftriaxone	1	1	2	2	0
1023	3	1	3	22	2	3	2	Yes	0	1	0	0	0	No	0	0	0	0	0	1	3	2		3		0	1	14			2	Ceftriaxone	1	1	2	2	0	2			1	1	1	Metronidazole	500	2	2	3	0
1024	3	3	64	29	1	2	2	Yes	0	1	0	0	0	No	0	0	0	0	0	2		2		2		0	1	9			1	Clindamycin	300	2	1	3	0	2			1	1	16
1025	3	3	20	54	1	1	3	Yes	0	1	0	0	0	No	0	0	0	0	0	1	2	1	2	3		0	1	20			2	Ceftriaxone	2	1	2	1	0	2			1	1	1	Metronidazole	500	2	2	3	0
1026	3	3	10	55	1	1	2	Yes	1	1	0	0	0	Yes	1	0	0	0	0	1	1	2		2		0	2
1027	3	3	2	66	1	2	3	No	0	0	0	0	0	No	0	0	0	0	0	2		2		3		0	2
1028	3	3	3	35	1	3	2	Yes	1	1	0	0	0	Yes	0	0	0	0	0	1	2	2		2		0	1	20			3	Ceftriaxone	1	1	2	1	1	2			1	1	0	Metronidazole	500	2	2	3	1
1029	3	3	2	40	1	1	2	No	0	0	0	0	0	No	0	0	0	0	0	2		2		2		0	2
1030	3	3	12	39	1	2	2	Yes	0	1	0	0	0	No	0	0	0	0	0	1	2	2		2		0	1	3			2	Ceftriaxone	1	1	2	2	1	2			1	1	3	Metronidazole	500	2	2	3	1
1031	3	3	2	35	1	2	2	No	0	0	0	0	0	No	0	0	0	0	0	2		2		3		0	2
1032	3	2	8	10	1	1	2	No	0	0	0	0	0	No	0	0	0	0	0	2		2		2		0	2
1033	3	2	3	10	2	1	2	No	0	0	0	0	0	No	0	0	0	0	0	2		2		3		0	2
1034	3	2	3	0.166667	1	2	2	Yes	0	1	0	0	0	No	0	0	0	0	0	2		1	2	3		0	1	20			1	Ceftriaxone	250	2	2	1	0	2			1	1	0
1035	3	2	7	2	1	1	1	Yes	0	1	0	0	0	No	0	0	0	0	0	2		1	2	2		0	1	20			1	Ceftriaxone	730	2	2	1	0	2			1	1	0
1036	3	2	7	0.5	2	1	1	Yes	0	1	0	0	0	No	0	0	0	0	0	2		1	2	3		0	1	20			1	Ceftriaxone	240	2	2	1	0	2			1	1	0
1037	3	2	47	0.5	2	1	2	Yes	0	1	0	0	0	Yes	0	0	0	1	0	2		2		3		0	1	1	5	3	2	Ceftriaxone	225	2	2	2	0	2			1	1	10	Metronidazole	34	2	2	3	1
1038	3	2	3	7	1	1	1	Yes	1	1	0	0	0	Yes	0	0	0	1	0	2		1	2	3		0	1	7			2	Ceftriaxone	1	1	2	1	0	2			1	1	0	Metronidazole	250	2	2	3	0
1039	3	2	92	6	1	2	3	Yes	1	1	0	0	0	Yes	1	0	0	1	0	1	1	2		2		0	1	20			1	Sulfamethoxazole and trimethoprim	480	2	1	7	0	2			0	1	0
1040	3	1	48	28	2	2	2	Yes	0	1	0	0	0	No	0	0	0	0	0	1	1	2		2		0	2
1041	3	1	8	16	2	1	2	No	0	0	0	0	0	No	0	0	0	0	0	2		1	2	3		0	2
1042	3	1	38	32	2	1	1	Yes	0	1	0	0	0	No	0	0	0	0	0	1	1	1	2	2		0	2
1043	3	1	4	28	2	2	2	Yes	1	1	0	0	0	No	0	0	0	0	0	1	1	2		2		0	2
1044	3	1	3	22	2	2	2	Yes	1	1	0	0	0	No	0	0	0	0	0	1	3	2		3		0	1	20			2	Ceftriaxone	1	1	2	2	1	2			1	1	0	Metronidazole	500	2	2	3	1
1045	3	1	6	30	2	1	1	Yes	0	1	0	0	0	No	0	0	0	0	0	2		2		2		0	2
1046	3	1	5	26	2	1	2	Yes	0	1	0	0	0	Yes	0	0	0	1	0	2		1	2	3		0	2
1047	3	4	29	37	2	1	1	No	0	0	0	0	0	No	0	0	0	0	0	2		2		2		1	2
1048	3	4	9	41	2	2	3	Yes	0	1	0	0	0	No	0	0	0	0	0	2		1	2	1	3	0	2
1049	3	4	10	46	2	1	3	Yes	1	1	0	0	0	No	0	0	0	0	0	2		2		3		0	2
1050	3	4	9	35	1	1	1	Yes	0	1	0	0	0	No	0	0	0	0	0	2		1	2	3		0	2
1051	3	4	13	17	1	2	2	Yes	0	1	0	0	0	No	0	0	0	0	0	1	2	1	2	3		0	2
1052	3	4	16	18	1	1	1	Yes	0	1	0	0	0	No	0	0	0	0	0	2		1	2	2		0	2
1053	3	4	5	23	1	2	2	Yes	0	1	0	0	0	No	0	0	0	0	0	2		2		2		0	2
1054	3	4	29	34	1	1	1	Yes	0	1	0	0	0	No	0	0	0	0	0	1	2	2		3		0	1	20			1	Levofloxacin	500	2	1	1	0	1	1	3	1	1	0
1055	3	6	15	61	2	1	1	Yes	1	1	0	0	1	No	0	0	0	0	0	2		2		2		0	1	20			1	Amoxicillin and enzyme inhibitor	1.2	1	2	2	1	2			0	1	0
1056	3	6	35	20	2	1	1	Yes	0	1	0	0	0	No	0	0	0	0	0	2		2		3		0	1	20			1	Sulfamethoxazole and trimethoprim	960	2	1	1	0	2			0	1	0
1057	3	6	5	32	2	2	2	Yes	0	1	0	0	0	No	0	0	0	0	0	2		2		3		0	1	9			2	Ceftriaxone	2	1	2	1	0	2			1	1	0	Metronidazole	500	2	2	3	0
1058	3	5	17	41	1	3	3	Yes	0	1	0	0	0	No	0	0	0	0	0	2		1	2	3		0	2
1059	3	5	13	43	2	3	2	Yes	0	1	0	0	0	No	0	0	0	0	0	2		1	2	3		0	2
1060	3	5	518	36	1	2	2	No	0	0	0	0	0	No	0	0	0	0	0	2		1	2	3		0	2
1061	3	5	66	40	1	3	3	Yes	0	1	0	0	0	No	0	0	0	0	0	2		1	2	3		0	2
1062	3	5	37	22	1	2	2	Yes	0	1	0	0	0	No	0	0	0	0	0	2		1	2	3		0	2
1063	3	5	38	39	1	1	2	Yes	0	1	0	0	0	No	0	0	0	0	0	2		1	2	3		0	2
1064	3	2	9	0.0219178	1	2	2	Yes	0	1	0	0	0	Yes	0	0	0	1	0	2		2		3		0	2
1065	3	2	8	0.0191781	2	2	2	Yes	0	1	0	0	0	Yes	0	0	0	1	0	2		2		3		0	2
1066	3	2	4	0.00821918	2	2	2	Yes	0	1	0	0	0	No	0	0	0	0	0	2		2		3		0	1	20			2	Cefepime	70	2	2	1	0	2			1	0	0	Amikacin	21	2	2	1	0
1067	3	2	3	0.0191781	1	2	2	Yes	0	1	0	0	0	Yes	0	0	0	1	0	1	1	2		3		0	1	20			2	Ceftriaxone	300	2	2	1	1	2			1	1	0	Metronidazole	22	2	2	3	1
1068	3	2	34	0.0833333	1	2	2	Yes	0	1	0	0	0	Yes	0	0	0	1	0	2		2		3		0	2
1069	3	6	2	45	1	2	2	Yes	0	1	0	0	0	No	0	0	0	0	0	2		2		3		0	1	3			1	Amoxicillin and enzyme inhibitor	1.2	1	2	2	0	2			0	1	0
1070	3	6	4	0.25	1	2	2	Yes	0	1	0	0	0	Yes	0	0	0	1	0	1	2	1	2	3		0	1	17			2	Amikacin	23	2	2	2	0	2			1	1	1	Ceftriaxone	200	2	2	2	0
1071	3	6	6	10	1	1	1	Yes	0	1	0	0	0	No	0	0	0	0	0	1	2	1	2	3		0	1	20			1	Sulfamethoxazole and trimethoprim	480	2	1	7	0	2			0	1	0
[truncated: 38 more columns]

## Sheet: Sheet2
Variable name	Field Label	Choices, Calculations, OR Slider Labels
hospital	Name of the Hospital
ward	Ward type	1, Obs/gyn; 2, Pediatrics; 3, Surgery ; 4, Medicine; 5, Special units; 6, Private wing; 7, Critical care
admindays	Number of days the patient has been hospitalized
ageyr	Participant age in years
sex	Sex	1, Male; 2, Female
hosp90	Any hospitalization in the last 90 days, excluding current hospitalization	1, Yes; 2, No; 3, Not documented
transfer	Was participant transferred from another hospital for this admission?	1, Yes; 2, No; 3, Undocumented
catheterized	Any catheterization on participant during this admission?	1, Yes; 2, No; 3, Undocumented
Urinary	Was the catheter a urinary catheter?	1, Yes; 0, No
Peripheral	Was the catheter a peripheral (IV Cannula) catheter?	1, Yes; 0, No
Central	Was the catheter a central catheter?	1, Yes; 0, No
Peritoneal	Was the catheter a peritoneal catheter?	1, Yes; 0, No
Haemodialysis	Was the catheter a haemodialysis catheter?	1, Yes; 0, No
intubation	Any intubation on participant during current admission?	1, Endotracheal; 2, Gastroduodenal (G); 3, Tracheostomy (T); 4, Nasogastric/ Feeding (F); 5, Suction (S); 8, Unspecified; 6, Other; 7, Not documented
Endotracheal	Was the intubation endotracheal?	1, Yes; 0, No
Gastroduodenal	Was the intubation gastroduodenal?	1, Yes; 0, No
Tracheostomy	Was the intubation a tracheostomy?	1, Yes; 0, No
Nasogastric	Was the intubation nasogastric/feeding tube?	1, Yes; 0, No
Suction	Was the intubation a suction?	1, Yes; 0, No
adminsurgery	Has the participant undergone any surgery during this admission?	1, Yes; 2, No
surgtype	If yes, which type (most recent surgery)	1, Invasive; 2, Minimal Invasive Procedure (MI); 3, Non-Invasive (NI)
malaria	Was a Malaria test done?	1, Yes; 2, No
malresult	What was the result	1, Positive; 2, Negative
hivstat	HIV Status	1, Positive; 2, Negative; 3, Undocumented
haart	Is the participant on HAART?	1, Yes; 2, No; 3, Undocumented
tbrx	Is the participant on TB treatment	1, Yes; 0, No
abnow	Is the participant currently on any antibiotic other than for TB?	1, Yes; 2, No
section_2
ind1code	Indication Code 1	1, CNS - refers to infections of the central nervous system (e.g Meningitis, brain abscess); 2, EYE - refers to eye infections, e.g. endophthalmitis; 3, ENT - refers Infections of ear, nose, throat, larynx and mouth (Upper respiratory tract excluding bronchus); 4, BRON - Acute bronchitis or exacerbations of chronic bronchitis; 5, PNEU - Pneumonia (other than TB;if TB see below for different code)…
ind2code	Indication Code 2	1, CNS - refers to infections of the central nervous system (e.g Meningitis, brain abscess); 2, EYE - refers to eye infections, e.g. endophthalmitis; 3, ENT - refers Infections of ear, nose, throat, larynx and mouth (Upper respiratory tract excluding bronchus); 4, BRON - Acute bronchitis or exacerbations of chronic bronchitis; 5, PNEU - Pneumonia (other than TB;if TB see below for different code)…
ind3code	Indication Code 3	1, CNS - refers to infections of the central nervous system (e.g Meningitis, brain abscess); 2, EYE - refers to eye infections, e.g. endophthalmitis; 3, ENT - refers Infections of ear, nose, throat, larynx and mouth (Upper respiratory tract excluding bronchus); 4, BRON - Acute bronchitis or exacerbations of chronic bronchitis; 5, PNEU - Pneumonia (other than TB;if TB see below for different code)…
abxnum	Number of antibiotics participant is on	1, 1; 2, 2; 3, 3; 4, 4; 5, 5
abxcode	ATC code for Antibiotic	2, Amikacin J01GB06; 3, Amoxicillin J01CA04; 4, Amoxicillin and enzyme inhibitor J01CR02; 5, Ampicillin J01CA01; 6, Ampicillin and enzyme inhibitor J01CR01; 7, Ampicillin, combinations J01CA51; 8, Aztreonam J01DF01; 9, Benzathinebenzylpenicillin J01CE08; 94, Azithromycin J01FA10; 10, Benzathinephenoxymethylpenicillin J01CE10; 11, Benzylpenicillin J01CE01; 12, Cefaclor J01DC04; 13, Cefadroxil J01D…
abxdose	Dose per administration
abxunit	Unit of measure	1, g; 2, mg; 3, IU; 4, MU; 5, Not documented; 6, Other
abxroute	Route of administration	1, Oral (PO); 2, Intravenous (IV); 3, Intramuscular (IM); 4, Other
abxdate	Is a stop/review date for the antibiotic documented?	1, Yes; 0, No
abxprof	Is the antibiotic being used for prophylaxis?	1, Yes; 0, No; 2, Not documented
abxproftype	Was it medical or surgical prophylaxis?	1, Medical Prophylaxis; 2, Surgical Prophylaxis
abxproftime	Prophylaxis duration	1, One single dose; 2, Multiple doses within 24 hours; 3, More than 1 day
abxgen	Was the antibiotic prescribed using the INN (generic name)?	1, Yes; 0, No
abxkeml	Is the antibiotic on the Kenya Essential Medicines List (KEML)?	1, Yes; 0, No
abxmiss	No. of missed doses since antibiotic started
anycultorder	Culture test ordered	1, Yes; 2, No
cultnum	How many culture tests were done during the current admission?	1, 1; 2, 2; 3, 3
cultsample	Which specimen was used for culture test	1, Blood; 2, Pus swab; 3, Urine; 4, Stool; 5, Tracheal aspirate; 6, Tissue; 7, Cerebrospinal fluid; 8, High Vaginal Swab(HVS); 9, Pleural fluid; 10, Peritoneal fluid; 11, Joint aspirate; 12, Sputum; 13, Other; 14, Not documented
cultres	Culture results available?	1, Yes; 2, No
